# Supplementary material for: 9-(4-Meth­oxy­phen­yl)anthracene
Source: Acta Crystallogr Sect E Struct Rep Online. 2012 Nov 24;68(Pt 12):o3410. doi: 10.1107/S1600536812047149 (PMC3588997; doi:10.1107/S1600536812047149)
Supplement: Supplementary file 1 [file e-68-o3410-sup1.cif]

##############################################################################
#                                                                            #
# This CIF contains the data in a paper accepted for publication in          #
# Acta Crystallographica Section E. It conforms to the requirements of       #
# Notes for Authors for Acta Crystallographica Section E, and has been       #
# peer reviewed under the auspices of the IUCr Commission on Journals.       #
#                                                                            #
# Full details of the Crystallographic Information File format               #
# are given in the paper "The Crystallographic Information File (CIF):       #
# a New Standard Archive File for Crystallography" by S. R. Hall, F. H.      #
# Allen and I. D. Brown [Acta Cryst. (1991), A47, 655-685].                  #
#                                                                            #
# The current version of the core CIF dictionary is obtainable from          #
# ftp://ftp.iucr.org/pub/cif_core.dic.                                       #
#                                                                            #
# Software is freely available for graphical display of the structure(s)     #
# in this CIF. For information consult the CIF software page                 #
# http://www.iucr.org/resources/cif/software.                                #
#                                                                            #
# This file may be used for bona fide research purposes within the           #
# scientific community so long as proper attribution is given to the journal # 
# article from which it was obtained.                                        #
#                                                                            #
##############################################################################
data_global
_audit_creation_method     SHELXL-97
_journal_date_recd_electronic     2012-10-22
_journal_date_accepted     2012-11-16
_journal_name_full     'Acta Crystallographica, Section E'
_journal_year     2012
_journal_volume     68
_journal_issue     12
_journal_page_first     o3410
_journal_page_last     o3410
_journal_paper_category     QO
_journal_paper_doi     10.1107/S1600536812047149
_journal_coeditor_code     PV2599
_publ_contact_author_name     'D. Velmurugan'
_publ_contact_author_address
;
CAS in Crystallography and Biophysics
University of Madras.
Guindy Campus
Chennai-25
India
;
_publ_contact_author_email     'shirai2011@gmail.com'
_publ_contact_author_fax     '044 22300122'
_publ_contact_author_phone     '044 22 300 122'
_publ_section_title
;
9-(4-Methoxyphenyl)anthracene
;
loop_
    _publ_author_name
    _publ_author_address
    'V. Silambarasan'
;
     CAS in Crystallography and Biophysics
     University of Madras
     Guindy Campus
     Chennai-25
     India
;
    'T. Srinivasan'
;
     CAS in Crystallography and Biophysics
     University of Madras
     Guindy Campus
     Chennai-25
     India
;
    'R. Sivasakthikumaran'
;
      Department of Organic Chemistry
      University of Madras
      Guindy Campus
      Chennai-25
      India
;
    'A. K. Mohanakrishnan'
;
      Department of Organic Chemistry
      University of Madras
      Guindy Campus
      Chennai-25
      India
;
    'D. Velmurugan'
;
      CAS in Crystallography and Biophysics
      University of Madras
      Guindy Campus
      Chennai-25
      India
;
data_I
_audit_creation_method     SHELXL-97
_chemical_name_systematic
;
9-(4-Methoxyphenyl)anthracene
;
_chemical_name_common
;
9-(4-Methoxyphenyl)anthracene
;
_chemical_formula_moiety     'C21 H16 O'
_chemical_formula_sum     'C21 H16 O'
_chemical_formula_iupac     'C21 H16 O'
_chemical_formula_weight     284.34
_chemical_melting_point     ?
_symmetry_cell_setting     monoclinic
_symmetry_space_group_name_H-M     'P 21/c'
_symmetry_space_group_name_Hall     '-P 2ybc'
loop_
    _symmetry_equiv_pos_as_xyz
    'x, y, z'
    '-x, y+1/2, -z+1/2'
    '-x, -y, -z'
    'x, -y-1/2, z-1/2'
_cell_length_a     13.5539(5)
_cell_length_b     15.0626(5)
_cell_length_c     7.6130(2)
_cell_angle_alpha     90.00
_cell_angle_beta     99.219(2)
_cell_angle_gamma     90.00
_cell_volume     1534.17(9)
_cell_formula_units_Z     4
_cell_measurement_reflns_used     3806
_cell_measurement_theta_min     2.04
_cell_measurement_theta_max     28.34
_cell_measurement_temperature     293(2)
_exptl_crystal_description     Block
_exptl_crystal_colour     Colourless
_exptl_crystal_size_max     0.20
_exptl_crystal_size_mid     0.20
_exptl_crystal_size_min     0.20
_exptl_crystal_density_diffrn     1.231
_exptl_crystal_density_meas     ?
_exptl_crystal_density_method     'not measured'
_exptl_crystal_F_000     600
_exptl_absorpt_coefficient_mu     0.074
_exptl_absorpt_correction_type     multi-scan
_exptl_absorpt_process_details     '(SADABS; Bruker, 2008)'
_exptl_absorpt_correction_T_min     0.981
_exptl_absorpt_correction_T_max     0.985
_exptl_special_details     ?
_diffrn_ambient_temperature     293(2)
_diffrn_radiation_type     MoK\a
_diffrn_radiation_wavelength     0.71073
_diffrn_radiation_source     'fine-focus sealed tube'
_diffrn_radiation_monochromator     graphite
_diffrn_measurement_device_type
                              'Bruker SMART APEXII area-detector diffractometer'
_diffrn_measurement_method     '\w and \f scans'
_diffrn_detector_area_resol_mean     ?
_diffrn_reflns_number     14917
_diffrn_reflns_av_R_equivalents     0.0326
_diffrn_reflns_av_sigmaI/netI     0.0314
_diffrn_reflns_theta_min     2.0
_diffrn_reflns_theta_max     28.3
_diffrn_reflns_theta_full     28.34
_diffrn_measured_fraction_theta_max     0.997
_diffrn_measured_fraction_theta_full     0.997
_diffrn_reflns_limit_h_min     -18
_diffrn_reflns_limit_h_max     16
_diffrn_reflns_limit_k_min     -19
_diffrn_reflns_limit_k_max     19
_diffrn_reflns_limit_l_min     -10
_diffrn_reflns_limit_l_max     10
_diffrn_standards_number     0
_diffrn_standards_interval_count     .
_diffrn_standards_interval_time     .
_diffrn_standards_decay_%     ?
_refine_special_details
;
Refinement of <i>F</i>^2^ against ALL reflections. The weighted <i>R</i>-factor
<i>wR</i> and goodness of fit <i>S</i> are based on <i>F</i>^2^, conventional
<i>R</i>-factors <i>R</i> are based on <i>F</i>, with <i>F</i> set to zero for
negative <i>F</i>^2^. The threshold expression of <i>F</i>^2^ >
\s(<i>F</i>^2^) is used only for calculating <i>R</i>-factors(gt) <i>etc</i>.
and is not relevant to the choice of reflections for refinement.
<i>R</i>-factors based on <i>F</i>^2^ are statistically about twice as large
as those based on <i>F</i>, and <i>R</i>- factors based on ALL data will be
even larger.
;
_reflns_number_total     3806
_reflns_number_gt     2317
_reflns_threshold_expression     >2sigma(I)
_refine_ls_structure_factor_coef     Fsqd
_refine_ls_matrix_type     full
_refine_ls_R_factor_all     0.0838
_refine_ls_R_factor_gt     0.0451
_refine_ls_wR_factor_gt     0.1100
_refine_ls_wR_factor_ref     0.1297
_refine_ls_goodness_of_fit_ref     1.020
_refine_ls_restrained_S_all     1.020
_refine_ls_number_reflns     3806
_refine_ls_number_parameters     201
_refine_ls_number_restraints     0
_refine_ls_hydrogen_treatment     constr
_refine_ls_weighting_scheme     calc
_refine_ls_weighting_details
         'calc w=1/[\s^2^(Fo^2^)+(0.0556P)^2^+0.1555P] where P=(Fo^2^+2Fc^2^)/3'
_atom_sites_solution_hydrogens     geom
_atom_sites_solution_primary     direct
_atom_sites_solution_secondary     difmap
_refine_ls_shift/su_max     0.000
_refine_ls_shift/su_mean     0.000
_refine_diff_density_max     0.143
_refine_diff_density_min     -0.123
_refine_ls_extinction_method     SHELXL
_refine_ls_extinction_coef     0.019(2)
_refine_ls_extinction_expression
                                  'Fc^*^=kFc[1+0.001xFc^2^\l^3^/sin(2\q)]^-1/4^'
loop_
    _atom_type_symbol
    _atom_type_description
    _atom_type_scat_dispersion_real
    _atom_type_scat_dispersion_imag
    _atom_type_scat_source
    'C' 'C' 0.0033 0.0016
                         'International Tables Vol C Tables 4.2.6.8 and 6.1.1.4'
    'H' 'H' 0.0000 0.0000
                         'International Tables Vol C Tables 4.2.6.8 and 6.1.1.4'
    'O' 'O' 0.0106 0.0060
                         'International Tables Vol C Tables 4.2.6.8 and 6.1.1.4'
_computing_data_collection     'APEX2 (Bruker, 2008)'
_computing_cell_refinement     'SAINT (Bruker, 2008)'
_computing_data_reduction     'SAINT (Bruker, 2008)'
_computing_structure_solution     'SHELXS97 (Sheldrick, 2008)'
_computing_structure_refinement     'SHELXL97 (Sheldrick, 2008)'
_computing_molecular_graphics     'ORTEP-3 (Farrugia, 2012)'
_computing_publication_material
                            'SHELXL97 (Sheldrick, 2008) and PLATON (Spek, 2009)'
loop_
    _atom_site_type_symbol
    _atom_site_label
    _atom_site_fract_x
    _atom_site_fract_y
    _atom_site_fract_z
    _atom_site_U_iso_or_equiv
    _atom_site_adp_type
    _atom_site_calc_flag
    _atom_site_refinement_flags
    _atom_site_occupancy
    _atom_site_symmetry_multiplicity
    _atom_site_disorder_assembly
    _atom_site_disorder_group
    O O1 0.84535(8) -0.16715(6) -0.12133(14) 0.0625(3) Uani d . 1 1 . .
    C C5 0.75001(9) 0.00335(9) 0.24854(16) 0.0444(3) Uani d . 1 1 . .
    C C8 0.71622(11) 0.06367(9) 0.38283(16) 0.0469(3) Uani d . 1 1 . .
    C C4 0.73498(10) -0.08803(9) 0.25059(19) 0.0513(4) Uani d . 1 1 . .
    H H4 0.7022 -0.1127 0.3373 0.062 Uiso calc R 1 1 . .
    C C6 0.79836(11) 0.03687(9) 0.11597(18) 0.0543(4) Uani d . 1 1 . .
    H H6 0.8091 0.0978 0.1112 0.065 Uiso calc R 1 1 . .
    C C2 0.81595(9) -0.10761(9) -0.00379(17) 0.0471(3) Uani d . 1 1 . .
    C C17 0.78712(11) 0.10166(9) 0.51685(17) 0.0484(3) Uani d . 1 1 . .
    C C9 0.61419(11) 0.08466(10) 0.37219(18) 0.0542(4) Uani d . 1 1 . .
    C C3 0.76772(11) -0.14246(9) 0.12656(19) 0.0526(4) Uani d . 1 1 . .
    H H3 0.7572 -0.2034 0.1309 0.063 Uiso calc R 1 1 . .
    C C16 0.75482(13) 0.16124(9) 0.64257(18) 0.0571(4) Uani d . 1 1 . .
    C C18 0.89164(11) 0.08456(10) 0.53287(18) 0.0553(4) Uani d . 1 1 . .
    H H18 0.9144 0.0464 0.4521 0.066 Uiso calc R 1 1 . .
    C C14 0.58323(13) 0.14597(11) 0.4959(2) 0.0633(4) Uani d . 1 1 . .
    C C7 0.83127(11) -0.01703(9) -0.00955(18) 0.0535(4) Uani d . 1 1 . .
    H H7 0.8635 0.0074 -0.0972 0.064 Uiso calc R 1 1 . .
    C C19 0.95862(14) 0.12230(11) 0.6623(2) 0.0687(5) Uani d . 1 1 . .
    H H19 1.0264 0.1101 0.6690 0.082 Uiso calc R 1 1 . .
    C C15 0.65393(14) 0.18180(10) 0.6282(2) 0.0681(5) Uani d . 1 1 . .
    H H15 0.6333 0.2208 0.7099 0.082 Uiso calc R 1 1 . .
    C C21 0.82821(16) 0.19878(11) 0.7773(2) 0.0730(5) Uani d . 1 1 . .
    H H21 0.8080 0.2371 0.8605 0.088 Uiso calc R 1 1 . .
    C C10 0.53910(12) 0.04832(12) 0.2391(2) 0.0710(5) Uani d . 1 1 . .
    H H10 0.5573 0.0077 0.1581 0.085 Uiso calc R 1 1 . .
    C C20 0.92599(16) 0.18010(12) 0.7871(2) 0.0772(5) Uani d . 1 1 . .
    H H20 0.9723 0.2054 0.8765 0.093 Uiso calc R 1 1 . .
    C C1 0.89552(14) -0.13330(12) -0.2567(2) 0.0788(5) Uani d . 1 1 . .
    H H1A 0.8533 -0.0912 -0.3275 0.118 Uiso calc R 1 1 . .
    H H1B 0.9110 -0.1812 -0.3309 0.118 Uiso calc R 1 1 . .
    H H1C 0.9562 -0.1046 -0.2035 0.118 Uiso calc R 1 1 . .
    C C13 0.47972(16) 0.16896(14) 0.4771(3) 0.0847(6) Uani d . 1 1 . .
    H H13 0.4587 0.2095 0.5555 0.102 Uiso calc R 1 1 . .
    C C11 0.44201(14) 0.07163(15) 0.2281(3) 0.0893(6) Uani d . 1 1 . .
    H H11 0.3945 0.0468 0.1402 0.107 Uiso calc R 1 1 . .
    C C12 0.41231(16) 0.13311(17) 0.3484(3) 0.0960(7) Uani d . 1 1 . .
    H H12 0.3454 0.1491 0.3386 0.115 Uiso calc R 1 1 . .
loop_
    _atom_site_aniso_label
    _atom_site_aniso_U_11
    _atom_site_aniso_U_22
    _atom_site_aniso_U_33
    _atom_site_aniso_U_12
    _atom_site_aniso_U_13
    _atom_site_aniso_U_23
    O1 0.0721(7) 0.0500(6) 0.0713(7) 0.0036(5) 0.0293(6) -0.0138(5)
    C5 0.0457(7) 0.0464(7) 0.0423(6) 0.0033(6) 0.0101(6) -0.0003(6)
    C8 0.0587(9) 0.0420(7) 0.0433(7) 0.0043(6) 0.0183(6) 0.0026(6)
    C4 0.0539(8) 0.0488(8) 0.0546(8) -0.0021(6) 0.0190(7) 0.0041(6)
    C6 0.0739(10) 0.0397(7) 0.0537(8) -0.0032(7) 0.0235(7) -0.0027(6)
    C2 0.0444(7) 0.0456(7) 0.0526(7) 0.0043(6) 0.0112(6) -0.0073(6)
    C17 0.0664(9) 0.0384(7) 0.0439(7) -0.0020(6) 0.0198(6) 0.0027(6)
    C9 0.0628(9) 0.0552(9) 0.0485(7) 0.0108(7) 0.0207(7) 0.0060(7)
    C3 0.0572(9) 0.0384(7) 0.0645(9) -0.0013(6) 0.0169(7) -0.0005(6)
    C16 0.0865(11) 0.0409(7) 0.0494(8) -0.0037(7) 0.0269(8) -0.0005(6)
    C18 0.0656(10) 0.0521(8) 0.0504(8) -0.0068(7) 0.0163(7) -0.0022(7)
    C14 0.0776(11) 0.0613(10) 0.0580(9) 0.0177(8) 0.0322(8) 0.0073(8)
    C7 0.0692(10) 0.0459(8) 0.0507(7) -0.0032(7) 0.0258(7) -0.0015(6)
    C19 0.0736(11) 0.0719(11) 0.0605(9) -0.0202(9) 0.0111(8) -0.0043(8)
    C15 0.1015(14) 0.0520(9) 0.0599(9) 0.0122(9) 0.0405(9) -0.0029(7)
    C21 0.1192(16) 0.0489(9) 0.0561(9) -0.0182(10) 0.0303(10) -0.0120(7)
    C10 0.0626(10) 0.0904(13) 0.0613(9) 0.0193(9) 0.0136(8) -0.0032(9)
    C20 0.1028(15) 0.0692(11) 0.0601(10) -0.0349(11) 0.0147(10) -0.0097(8)
    C1 0.0935(13) 0.0728(12) 0.0811(11) -0.0002(10) 0.0480(10) -0.0192(10)
    C13 0.0924(14) 0.0910(14) 0.0807(12) 0.0338(11) 0.0441(11) 0.0065(11)
    C11 0.0623(11) 0.1274(18) 0.0782(11) 0.0241(11) 0.0109(9) -0.0017(12)
    C12 0.0735(13) 0.1313(19) 0.0882(14) 0.0398(13) 0.0287(12) 0.0091(14)
_geom_special_details
;
All e.s.d.'s (except the e.s.d. in the dihedral angle between two l.s. planes)
are estimated using the full covariance matrix. The cell e.s.d.'s are taken
into account individually in the estimation of e.s.d.'s in distances, angles
and torsion angles; correlations between e.s.d.'s in cell parameters are only
used when they are defined by crystal symmetry. An approximate (isotropic)
treatment of cell e.s.d.'s is used for estimating e.s.d.'s involving l.s.
planes.
;
loop_
    _geom_bond_atom_site_label_1
    _geom_bond_atom_site_label_2
    _geom_bond_site_symmetry_2
    _geom_bond_distance
    _geom_bond_publ_flag
    O1 C2 . 1.3704(15) ?
    O1 C1 . 1.4176(18) ?
    C5 C6 . 1.3838(17) ?
    C5 C4 . 1.3919(18) ?
    C5 C8 . 1.4935(17) ?
    C8 C17 . 1.4063(19) ?
    C8 C9 . 1.408(2) ?
    C4 C3 . 1.3766(19) ?
    C4 H4 . 0.9300 ?
    C6 C7 . 1.3813(18) ?
    C6 H6 . 0.9300 ?
    C2 C3 . 1.3768(18) ?
    C2 C7 . 1.3818(19) ?
    C17 C18 . 1.426(2) ?
    C17 C16 . 1.4309(19) ?
    C9 C10 . 1.425(2) ?
    C9 C14 . 1.429(2) ?
    C3 H3 . 0.9300 ?
    C16 C15 . 1.389(2) ?
    C16 C21 . 1.426(2) ?
    C18 C19 . 1.353(2) ?
    C18 H18 . 0.9300 ?
    C14 C15 . 1.384(2) ?
    C14 C13 . 1.430(3) ?
    C7 H7 . 0.9300 ?
    C19 C20 . 1.411(2) ?
    C19 H19 . 0.9300 ?
    C15 H15 . 0.9300 ?
    C21 C20 . 1.345(3) ?
    C21 H21 . 0.9300 ?
    C10 C11 . 1.352(2) ?
    C10 H10 . 0.9300 ?
    C20 H20 . 0.9300 ?
    C1 H1A . 0.9600 ?
    C1 H1B . 0.9600 ?
    C1 H1C . 0.9600 ?
    C13 C12 . 1.341(3) ?
    C13 H13 . 0.9300 ?
    C11 C12 . 1.406(3) ?
    C11 H11 . 0.9300 ?
    C12 H12 . 0.9300 ?
loop_
    _geom_angle_atom_site_label_1
    _geom_angle_atom_site_label_2
    _geom_angle_atom_site_label_3
    _geom_angle_site_symmetry_1
    _geom_angle_site_symmetry_3
    _geom_angle
    _geom_angle_publ_flag
    C2 O1 C1 . . 117.58(11) ?
    C6 C5 C4 . . 117.14(12) ?
    C6 C5 C8 . . 120.68(12) ?
    C4 C5 C8 . . 122.17(11) ?
    C17 C8 C9 . . 120.07(12) ?
    C17 C8 C5 . . 119.69(12) ?
    C9 C8 C5 . . 120.21(13) ?
    C3 C4 C5 . . 121.16(12) ?
    C3 C4 H4 . . 119.4 ?
    C5 C4 H4 . . 119.4 ?
    C7 C6 C5 . . 122.23(13) ?
    C7 C6 H6 . . 118.9 ?
    C5 C6 H6 . . 118.9 ?
    O1 C2 C3 . . 116.26(12) ?
    O1 C2 C7 . . 124.36(12) ?
    C3 C2 C7 . . 119.38(12) ?
    C8 C17 C18 . . 122.87(12) ?
    C8 C17 C16 . . 119.58(13) ?
    C18 C17 C16 . . 117.54(13) ?
    C8 C9 C10 . . 122.52(13) ?
    C8 C9 C14 . . 119.77(14) ?
    C10 C9 C14 . . 117.70(14) ?
    C4 C3 C2 . . 120.65(13) ?
    C4 C3 H3 . . 119.7 ?
    C2 C3 H3 . . 119.7 ?
    C15 C16 C21 . . 122.17(15) ?
    C15 C16 C17 . . 119.34(15) ?
    C21 C16 C17 . . 118.48(15) ?
    C19 C18 C17 . . 121.86(14) ?
    C19 C18 H18 . . 119.1 ?
    C17 C18 H18 . . 119.1 ?
    C15 C14 C9 . . 119.31(14) ?
    C15 C14 C13 . . 122.16(16) ?
    C9 C14 C13 . . 118.53(17) ?
    C6 C7 C2 . . 119.44(12) ?
    C6 C7 H7 . . 120.3 ?
    C2 C7 H7 . . 120.3 ?
    C18 C19 C20 . . 120.22(17) ?
    C18 C19 H19 . . 119.9 ?
    C20 C19 H19 . . 119.9 ?
    C14 C15 C16 . . 121.90(14) ?
    C14 C15 H15 . . 119.1 ?
    C16 C15 H15 . . 119.1 ?
    C20 C21 C16 . . 121.62(16) ?
    C20 C21 H21 . . 119.2 ?
    C16 C21 H21 . . 119.2 ?
    C11 C10 C9 . . 121.45(17) ?
    C11 C10 H10 . . 119.3 ?
    C9 C10 H10 . . 119.3 ?
    C21 C20 C19 . . 120.27(16) ?
    C21 C20 H20 . . 119.9 ?
    C19 C20 H20 . . 119.9 ?
    O1 C1 H1A . . 109.5 ?
    O1 C1 H1B . . 109.5 ?
    H1A C1 H1B . . 109.5 ?
    O1 C1 H1C . . 109.5 ?
    H1A C1 H1C . . 109.5 ?
    H1B C1 H1C . . 109.5 ?
    C12 C13 C14 . . 121.20(17) ?
    C12 C13 H13 . . 119.4 ?
    C14 C13 H13 . . 119.4 ?
    C10 C11 C12 . . 120.5(2) ?
    C10 C11 H11 . . 119.7 ?
    C12 C11 H11 . . 119.7 ?
    C13 C12 C11 . . 120.56(18) ?
    C13 C12 H12 . . 119.7 ?
    C11 C12 H12 . . 119.7 ?
loop_
    _geom_torsion_atom_site_label_1
    _geom_torsion_atom_site_label_2
    _geom_torsion_atom_site_label_3
    _geom_torsion_atom_site_label_4
    _geom_torsion_site_symmetry_1
    _geom_torsion_site_symmetry_2
    _geom_torsion_site_symmetry_3
    _geom_torsion_site_symmetry_4
    _geom_torsion
    _geom_torsion_publ_flag
    C6 C5 C8 C17 . . . . -72.83(17) ?
    C4 C5 C8 C17 . . . . 106.98(15) ?
    C6 C5 C8 C9 . . . . 105.19(16) ?
    C4 C5 C8 C9 . . . . -74.99(17) ?
    C6 C5 C4 C3 . . . . 0.5(2) ?
    C8 C5 C4 C3 . . . . -179.30(13) ?
    C4 C5 C6 C7 . . . . -0.3(2) ?
    C8 C5 C6 C7 . . . . 179.51(13) ?
    C1 O1 C2 C3 . . . . -179.79(13) ?
    C1 O1 C2 C7 . . . . 0.5(2) ?
    C9 C8 C17 C18 . . . . -178.74(12) ?
    C5 C8 C17 C18 . . . . -0.71(19) ?
    C9 C8 C17 C16 . . . . 0.35(19) ?
    C5 C8 C17 C16 . . . . 178.38(11) ?
    C17 C8 C9 C10 . . . . 179.89(13) ?
    C5 C8 C9 C10 . . . . 1.9(2) ?
    C17 C8 C9 C14 . . . . 1.2(2) ?
    C5 C8 C9 C14 . . . . -176.82(12) ?
    C5 C4 C3 C2 . . . . -0.3(2) ?
    O1 C2 C3 C4 . . . . -179.78(13) ?
    C7 C2 C3 C4 . . . . -0.1(2) ?
    C8 C17 C16 C15 . . . . -1.1(2) ?
    C18 C17 C16 C15 . . . . 178.03(13) ?
    C8 C17 C16 C21 . . . . 179.92(12) ?
    C18 C17 C16 C21 . . . . -0.94(19) ?
    C8 C17 C18 C19 . . . . 179.58(13) ?
    C16 C17 C18 C19 . . . . 0.5(2) ?
    C8 C9 C14 C15 . . . . -2.0(2) ?
    C10 C9 C14 C15 . . . . 179.23(14) ?
    C8 C9 C14 C13 . . . . 177.33(14) ?
    C10 C9 C14 C13 . . . . -1.4(2) ?
    C5 C6 C7 C2 . . . . -0.1(2) ?
    O1 C2 C7 C6 . . . . 179.96(13) ?
    C3 C2 C7 C6 . . . . 0.3(2) ?
    C17 C18 C19 C20 . . . . 0.3(2) ?
    C9 C14 C15 C16 . . . . 1.3(2) ?
    C13 C14 C15 C16 . . . . -178.05(15) ?
    C21 C16 C15 C14 . . . . 179.21(14) ?
    C17 C16 C15 C14 . . . . 0.3(2) ?
    C15 C16 C21 C20 . . . . -178.28(15) ?
    C17 C16 C21 C20 . . . . 0.7(2) ?
    C8 C9 C10 C11 . . . . -177.86(16) ?
    C14 C9 C10 C11 . . . . 0.9(2) ?
    C16 C21 C20 C19 . . . . 0.1(3) ?
    C18 C19 C20 C21 . . . . -0.6(2) ?
    C15 C14 C13 C12 . . . . -179.66(18) ?
    C9 C14 C13 C12 . . . . 1.0(3) ?
    C9 C10 C11 C12 . . . . 0.2(3) ?
    C14 C13 C12 C11 . . . . 0.0(3) ?
    C10 C11 C12 C13 . . . . -0.6(3) ?
loop_
    _geom_hbond_atom_site_label_D
    _geom_hbond_atom_site_label_H
    _geom_hbond_atom_site_label_A
    _geom_hbond_site_symmetry_A
    _geom_hbond_distance_DH
    _geom_hbond_distance_HA
    _geom_hbond_distance_DA
    _geom_hbond_angle_DHA
    C7 H7 Cg4 1_554 0.93 2.77 3.566(2) 145
    C11 H11 Cg1 3_655 0.93 2.87 3.724(2) 154
    C19 H19 Cg1 3_756 0.93 2.94 3.772(2) 150
    C21 H21 Cg4 4_555 0.93 2.88 3.711(2) 150
_iucr_refine_instructions_details
;
TITL AKM7 in P2(1)/c
CELL  0.71073  13.5539  15.0626   7.6130   90.000   99.219   90.000
ZERR     4.00   0.0005   0.0005   0.0002    0.000    0.002    0.000
LATT   1
SYMM  - X, 1/2 + Y, 1/2 - Z
SFAC  C    H    O
UNIT  84   64   4
MERG   2
FMAP   2
PLAN   25
ACTA
BOND   $H
CONF
L.S.  10
WGHT    0.055600    0.155500
EXTI    0.019220
FVAR       0.22737
O1    3    0.845348   -0.167146   -0.121333    11.00000    0.07208    0.04996 =
         0.07128   -0.01383    0.02928    0.00357
C5    1    0.750007    0.003352    0.248543    11.00000    0.04566    0.04636 =
         0.04235   -0.00033    0.01014    0.00332
C8    1    0.716215    0.063672    0.382832    11.00000    0.05875    0.04204 =
         0.04332    0.00261    0.01827    0.00429
C4    1    0.734978   -0.088030    0.250586    11.00000    0.05389    0.04885 =
         0.05458    0.00412    0.01901   -0.00212
AFIX  43
H4    2    0.702238   -0.112749    0.337271    11.00000   -1.20000
AFIX   0
C6    1    0.798360    0.036872    0.115969    11.00000    0.07387    0.03970 =
         0.05370   -0.00269    0.02346   -0.00324
AFIX  43
H6    2    0.809057    0.097752    0.111225    11.00000   -1.20000
AFIX   0
C2    1    0.815946   -0.107609   -0.003789    11.00000    0.04440    0.04557 =
         0.05261   -0.00730    0.01125    0.00426
C17   1    0.787119    0.101658    0.516847    11.00000    0.06638    0.03841 =
         0.04394    0.00270    0.01982   -0.00199
C9    1    0.614192    0.084661    0.372187    11.00000    0.06279    0.05516 =
         0.04852    0.00598    0.02075    0.01081
C3    1    0.767720   -0.142464    0.126560    11.00000    0.05715    0.03839 =
         0.06453   -0.00050    0.01687   -0.00126
AFIX  43
H3    2    0.757161   -0.203377    0.130862    11.00000   -1.20000
AFIX   0
C16   1    0.754816    0.161239    0.642566    11.00000    0.08647    0.04086 =
         0.04937   -0.00047    0.02691   -0.00371
C18   1    0.891644    0.084561    0.532869    11.00000    0.06562    0.05208 =
         0.05036   -0.00218    0.01630   -0.00675
AFIX  43
H18   2    0.914439    0.046400    0.452092    11.00000   -1.20000
AFIX   0
C14   1    0.583228    0.145973    0.495854    11.00000    0.07759    0.06128 =
         0.05803    0.00727    0.03219    0.01774
C7    1    0.831273   -0.017029   -0.009550    11.00000    0.06918    0.04587 =
         0.05071   -0.00154    0.02584   -0.00317
AFIX  43
H7    2    0.863477    0.007435   -0.097201    11.00000   -1.20000
AFIX   0
C19   1    0.958621    0.122297    0.662302    11.00000    0.07362    0.07193 =
         0.06054   -0.00434    0.01112   -0.02023
AFIX  43
H19   2    1.026383    0.110090    0.669016    11.00000   -1.20000
AFIX   0
C15   1    0.653927    0.181798    0.628202    11.00000    0.10145    0.05205 =
         0.05988   -0.00292    0.04045    0.01216
AFIX  43
H15   2    0.633301    0.220759    0.709880    11.00000   -1.20000
AFIX   0
C21   1    0.828211    0.198780    0.777326    11.00000    0.11921    0.04893 =
         0.05607   -0.01204    0.03028   -0.01824
AFIX  43
H21   2    0.807962    0.237111    0.860461    11.00000   -1.20000
AFIX   0
C10   1    0.539103    0.048320    0.239144    11.00000    0.06258    0.09042 =
         0.06127   -0.00317    0.01360    0.01929
AFIX  43
H10   2    0.557313    0.007667    0.158144    11.00000   -1.20000
AFIX   0
C20   1    0.925985    0.180104    0.787111    11.00000    0.10282    0.06922 =
         0.06009   -0.00966    0.01472   -0.03489
AFIX  43
H20   2    0.972268    0.205392    0.876498    11.00000   -1.20000
AFIX   0
C1    1    0.895516   -0.133297   -0.256746    11.00000    0.09353    0.07284 =
         0.08113   -0.01923    0.04802   -0.00021
AFIX 137
H1A   2    0.853275   -0.091183   -0.327513    11.00000   -1.50000
H1B   2    0.911015   -0.181187   -0.330946    11.00000   -1.50000
H1C   2    0.956231   -0.104598   -0.203477    11.00000   -1.50000
AFIX   0
C13   1    0.479715    0.168960    0.477076    11.00000    0.09238    0.09105 =
         0.08069    0.00646    0.04406    0.03384
AFIX  43
H13   2    0.458736    0.209505    0.555523    11.00000   -1.20000
AFIX   0
C11   1    0.442009    0.071633    0.228091    11.00000    0.06231    0.12735 =
         0.07818   -0.00166    0.01086    0.02405
AFIX  43
H11   2    0.394458    0.046801    0.140192    11.00000   -1.20000
AFIX   0
C12   1    0.412312    0.133112    0.348375    11.00000    0.07348    0.13132 =
         0.08825    0.00910    0.02865    0.03985
AFIX  43
H12   2    0.345371    0.149064    0.338640    11.00000   -1.20000
HKLF 4
REM  AKM7 in P2(1)/c
REM R1 =  0.0451 for   2317 Fo > 4sig(Fo)  and  0.0838 for all   3806 data
REM    201 parameters refined using      0 restraints
END
WGHT      0.0550      0.1596
REM Highest difference peak  0.143,  deepest hole -0.123,  1-sigma level  0.030
Q1    1   0.5367  0.1824  0.4503  11.00000  0.05    0.14
Q2    1   0.7588  0.1116  0.4177  11.00000  0.05    0.13
Q3    1   0.5970  0.1014  0.4663  11.00000  0.05    0.13
Q4    1   0.8553 -0.0681  0.0413  11.00000  0.05    0.13
Q5    1   0.7619  0.1374  0.5581  11.00000  0.05    0.13
Q6    1   1.0062  0.1811  0.9133  11.00000  0.05    0.13
Q7    1   0.7967  0.1775  0.6982  11.00000  0.05    0.12
Q8    1   0.6634  0.0978  0.3428  11.00000  0.05    0.12
Q9    1   0.7321  0.0420  0.3123  11.00000  0.05    0.12
Q10   1   0.6596  0.0455  0.4033  11.00000  0.05    0.12
Q11   1   0.9197  0.0044  0.4170  11.00000  0.05    0.12
Q12   1   0.6234  0.1853  0.5270  11.00000  0.05    0.11
Q13   1   0.8389  0.1162  0.5158  11.00000  0.05    0.11
Q14   1   0.7134  0.1950  0.6068  11.00000  0.05    0.11
Q15   1   0.6162  0.1418  0.5882  11.00000  0.05    0.11
Q16   1   0.7765 -0.0418  0.2877  11.00000  0.05    0.11
Q17   1   0.7626 -0.1161  0.0204  11.00000  0.05    0.11
Q18   1   0.7451  0.0560  0.4879  11.00000  0.05    0.11
Q19   1   0.7043 -0.0351  0.2040  11.00000  0.05    0.11
Q20   1   0.7418  0.0247  0.1570  11.00000  0.05    0.11
Q21   1   0.4590  0.1354  0.2806  11.00000  0.05    0.10
Q22   1   0.4984  0.1072  0.1888  11.00000  0.05    0.10
Q23   1   0.5784  0.0621  0.3349  11.00000  0.05    0.10
Q24   1   0.3596  0.1993  0.3468  11.00000  0.05    0.10
Q25   1   0.7752  0.0168  0.2000  11.00000  0.05    0.10
;
