# Supplementary material for: 9-(4-Meth­oxy­phen­yl)anthracene
Source: Acta Crystallogr Sect E Struct Rep Online. 2012 Nov 24;68(Pt 12):o3410. doi: 10.1107/S1600536812047149 (PMC3588997; doi:10.1107/S1600536812047149)
Supplement: Supplementary file 2 [file e-68-o3410-Isup2.hkl]

#
# h,k,l, Fc-squared, Fo-squared, sigma(Fo-squared) and status flag
#
data_I
_shelx_title ' AKM7 in P2(1)/c'
_shelx_refln_list_code          4
_shelx_F_calc_maximum      161.06
_exptl_crystal_F_000       600.00
_reflns_d_resolution_high  0.7486
 
loop_
 _symmetry_equiv_pos_as_xyz
 'x, y, z'
 '-x, y+1/2, -z+1/2'
 '-x, -y, -z'
 'x, -y-1/2, z-1/2'
 
_cell_length_a    13.5539
_cell_length_b    15.0626
_cell_length_c     7.6130
_cell_angle_alpha  90.000
_cell_angle_beta   99.219
_cell_angle_gamma  90.000
 
_shelx_F_squared_multiplier     1.000
 
loop_
 _refln_index_h
 _refln_index_k
 _refln_index_l
 _refln_F_squared_calc
 _refln_F_squared_meas
 _refln_F_squared_sigma
 _refln_observed_status
   2   0   0     5195.50     4903.98    152.14 o
   3   0   0    11089.41    10139.94    574.96 o
   4   0   0       66.86       76.31      2.37 o
   5   0   0     1577.00     1489.40     24.26 o
   6   0   0     1013.91     1119.57     18.91 o
   7   0   0       17.30       12.08      1.43 o
   8   0   0       16.73       17.29      1.72 o
   9   0   0       58.56       63.63      3.07 o
  10   0   0       61.82       65.13      3.35 o
  11   0   0       59.31       57.36      3.30 o
  12   0   0       18.11       21.15      2.90 o
  13   0   0        7.93        2.51      3.09 o
  14   0   0       47.47       50.30      6.00 o
  15   0   0        1.59        3.29      3.48 o
  16   0   0        0.63        0.58      3.87 o
  17   0   0        0.83       -2.13      3.87 o
   1   1   0      626.25      610.17      7.82 o
   2   1   0      256.04      258.41      3.90 o
   3   1   0       93.89       83.72      1.57 o
   4   1   0     1273.12     1230.35     14.16 o
   5   1   0       32.51       34.28      1.23 o
   6   1   0     1178.17     1175.36     13.98 o
   7   1   0        4.53       10.51      0.95 o
   8   1   0       38.00       38.28      1.79 o
   9   1   0       33.35       40.02      2.26 o
  10   1   0        2.49        1.91      0.97 o
  11   1   0       16.85       15.97      1.50 o
  12   1   0        2.48        0.33      1.42 o
  13   1   0       14.81       12.21      2.66 o
  14   1   0        2.17        3.28      2.31 o
  15   1   0        0.06       -1.52      1.52 o
  16   1   0        0.66       -1.60      1.60 o
  17   1   0        0.95        3.52      2.83 o
   0   2   0     2909.49     2677.07     39.92 o
   1   2   0      270.40      231.97      3.24 o
   2   2   0     1060.57     1045.49     10.51 o
   3   2   0      358.34      317.38      3.66 o
   4   2   0      683.89      651.04      7.05 o
   5   2   0       77.80       78.47      1.57 o
   6   2   0      341.44      398.96      5.60 o
   7   2   0      173.04      182.09      4.03 o
   8   2   0        4.10        6.59      0.92 o
   9   2   0        0.37        1.00      0.79 o
  10   2   0        4.77        3.54      1.20 o
  11   2   0      102.19      106.60      3.95 o
  12   2   0       39.09       32.22      2.10 o
  13   2   0        3.60        2.69      1.27 o
  14   2   0       21.88       24.72      2.62 o
  15   2   0        2.01        2.71      1.78 o
  16   2   0        2.40        2.34      1.96 o
  17   2   0        0.88        4.56      3.00 o
   1   3   0       20.81       15.38      0.46 o
   2   3   0       51.93       50.25      0.81 o
   3   3   0       42.88       46.31      1.13 o
   4   3   0      150.13      142.96      2.07 o
   5   3   0      160.53      149.48      2.02 o
   6   3   0       46.71       44.40      1.69 o
   7   3   0       44.12       62.01      2.06 o
   8   3   0       70.66       71.63      1.78 o
   9   3   0        1.86        2.10      0.74 o
  10   3   0       17.42       14.19      1.46 o
  11   3   0      274.11      256.35      5.59 o
  12   3   0       29.65       32.05      2.10 o
  13   3   0       38.86       34.97      2.26 o
  14   3   0        0.08        2.49      1.41 o
  15   3   0        4.21        2.23      1.80 o
  16   3   0        0.09       -0.51      1.82 o
  17   3   0        7.05        6.08      3.35 o
   0   4   0    14570.34    14880.95    199.29 o
   1   4   0      115.60       98.40      1.32 o
   2   4   0      116.83      114.91      1.41 o
   3   4   0       10.19       11.85      0.50 o
   4   4   0       90.75       85.67      1.71 o
   5   4   0      171.51      190.26      3.38 o
   6   4   0      647.57      647.73      7.35 o
   7   4   0        0.34        0.53      0.38 o
   8   4   0        1.35        2.33      0.92 o
   9   4   0        4.98        4.30      1.04 o
  10   4   0       26.13       20.47      1.64 o
  11   4   0       48.78       63.12      2.74 o
  12   4   0        8.11        6.95      1.49 o
  13   4   0       12.78       13.97      1.77 o
  14   4   0        0.05       -1.04      1.26 o
  15   4   0        1.21        2.15      1.71 o
  16   4   0        3.19        2.68      2.59 o
  17   4   0        0.65        4.06      3.01 o
   1   5   0     1816.78     1818.15     16.56 o
   2   5   0      751.55      695.28      5.97 o
   3   5   0        4.36        4.27      0.42 o
   4   5   0      553.92      525.23      5.50 o
   5   5   0       95.65       92.62      2.30 o
   6   5   0      272.71      285.80      4.73 o
   7   5   0        0.88        0.58      0.81 o
   8   5   0      105.95      103.53      5.48 o
   9   5   0        0.02        0.65      0.92 o
  10   5   0       21.91       22.24      2.12 o
  11   5   0      192.45      180.57      4.40 o
  12   5   0        9.81        8.29      2.54 o
  13   5   0        0.59        1.10      1.31 o
  14   5   0        2.11       -0.08      1.33 o
  15   5   0        3.68        1.12      1.79 o
  16   5   0        0.00        0.58      3.68 o
  17   5   0        2.80        9.19      3.49 o
   0   6   0     1309.12     1277.22     17.12 o
   1   6   0       84.30       96.84      1.89 o
   2   6   0       30.22       27.99      0.80 o
   3   6   0      634.31      594.07      6.13 o
   4   6   0        4.38        4.36      0.54 o
   5   6   0        0.53        2.22      0.66 o
   6   6   0       75.34       80.33      2.38 o
   7   6   0       25.67       24.37      1.47 o
   8   6   0       20.10       22.39      1.51 o
   9   6   0        8.54        7.34      1.26 o
  10   6   0      271.49      262.37      5.39 o
  11   6   0      126.25      111.01      3.56 o
  12   6   0      254.14      223.92      5.22 o
  13   6   0       28.86       32.53      2.35 o
  14   6   0        0.69        0.29      1.31 o
  15   6   0        5.62        4.88      2.15 o
  16   6   0        0.04        0.33      2.08 o
  17   6   0        8.30       13.48      4.55 o
   1   7   0      586.79      611.89     12.43 o
   2   7   0      142.64      145.73      2.12 o
   3   7   0      151.07      171.74      2.44 o
   4   7   0       97.53       97.02      1.97 o
   5   7   0      226.71      234.82      3.51 o
   6   7   0        0.25        0.07      0.70 o
   7   7   0        3.49        0.23      0.78 o
   8   7   0       54.58       50.57      2.19 o
   9   7   0       42.09       44.79      2.22 o
  10   7   0       55.31       63.26      2.79 o
  11   7   0        7.03        8.43      1.50 o
  12   7   0       31.83       37.39      2.42 o
  13   7   0        6.74        4.21      2.07 o
  14   7   0       16.33       20.34      2.68 o
  15   7   0        6.14        7.99      3.27 o
  16   7   0        3.94        6.21      2.49 o
   0   8   0      178.56      161.98      3.64 o
   1   8   0      263.15      263.90      5.70 o
   2   8   0       35.43       52.27      1.32 o
   3   8   0        2.20        3.86      0.56 o
   4   8   0       84.59       94.13      2.06 o
   5   8   0      433.18      445.60      5.76 o
   6   8   0       94.06      103.76      2.91 o
   7   8   0       14.84       18.04      1.45 o
   8   8   0        2.32        2.40      1.08 o
   9   8   0       12.04       11.35      1.50 o
  10   8   0        0.21       -0.21      1.09 o
  11   8   0       63.43       65.62      2.89 o
  12   8   0       11.01       12.41      1.79 o
  13   8   0        7.56        6.74      2.00 o
  14   8   0       22.77       23.91      2.90 o
  15   8   0        2.69       -1.06      1.96 o
  16   8   0        3.89        2.85      2.31 o
   1   9   0      451.13      420.62      5.18 o
   2   9   0      157.49      155.86      2.45 o
   3   9   0      166.51      172.37      2.58 o
   4   9   0       16.13       14.45      1.48 o
   5   9   0      386.32      413.94      5.61 o
   6   9   0        6.72        8.46      1.33 o
   7   9   0       81.20       76.23      2.68 o
   8   9   0       27.65       28.11      2.07 o
   9   9   0       10.37       11.16      1.52 o
  10   9   0        0.40        1.30      1.22 o
  11   9   0        9.65       10.66      1.87 o
  12   9   0        3.85        5.54      2.12 o
  13   9   0        4.12        4.42      2.07 o
  14   9   0       18.73       17.46      2.79 o
  15   9   0        1.66        3.54      2.29 o
   0  10   0       43.48       57.78      2.46 o
   1  10   0      238.76      252.89      3.79 o
   2  10   0      160.12      171.72      2.72 o
   3  10   0        1.64        1.42      0.61 o
   4  10   0       15.70       16.59      1.11 o
   5  10   0       14.37       16.78      1.44 o
   6  10   0       98.22      108.81      3.18 o
   7  10   0       40.89       41.18      2.31 o
   8  10   0        7.77        9.37      1.45 o
   9  10   0       31.84       37.13      2.26 o
  10  10   0        2.38        1.10      1.31 o
  11  10   0       39.50       37.71      3.05 o
  12  10   0        5.24        2.28      2.50 o
  13  10   0        9.75        8.13      2.34 o
  14  10   0       20.43       12.25      2.71 o
  15  10   0        0.33       -1.26      2.03 o
   1  11   0        3.13        3.22      0.82 o
   2  11   0       86.71       92.09      2.02 o
   3  11   0        0.05       -0.11      0.61 o
   4  11   0       53.96       56.88      1.73 o
   5  11   0        0.07        1.74      1.04 o
   6  11   0        3.68        3.73      1.16 o
   7  11   0       70.21       66.65      2.75 o
   8  11   0       39.24       35.33      2.22 o
   9  11   0       29.79       31.68      3.80 o
  10  11   0       30.37       41.96      3.12 o
  11  11   0        0.55       -1.64      1.64 o
  12  11   0        5.38        6.65      2.15 o
  13  11   0        5.98        7.82      2.34 o
  14  11   0        1.27       -1.15      2.01 o
   0  12   0      279.37      258.59      7.36 o
   1  12   0       11.25       10.60      1.00 o
   2  12   0       87.37       79.89      2.00 o
   3  12   0        0.07       -0.15      0.68 o
   4  12   0        0.66        1.91      1.03 o
   5  12   0       38.75       39.05      2.43 o
   6  12   0       39.48       47.88      2.96 o
   7  12   0       19.84       23.25      1.96 o
   8  12   0      161.60      159.32      6.84 o
   9  12   0       22.89       22.50      2.64 o
  10  12   0       43.30       46.84      3.41 o
  11  12   0        2.42        0.18      1.77 o
  12  12   0       16.29       17.93      2.83 o
  13  12   0        3.21        2.88      2.19 o
  14  12   0        1.48       -1.96      1.96 o
   1  13   0        0.03        1.51      0.78 o
   2  13   0       12.71       11.05      1.03 o
   3  13   0        1.45        0.34      0.76 o
   4  13   0       33.57       31.83      2.79 o
   5  13   0       21.35       22.47      1.90 o
   6  13   0       99.86      110.98      3.62 o
   7  13   0      180.93      191.52      5.94 o
   8  13   0      175.22      186.63      6.12 o
   9  13   0        0.08        0.51      1.74 o
  10  13   0       73.59       76.98      6.56 o
  11  13   0        3.74        8.80      2.42 o
  12  13   0        5.51        8.68      3.06 o
  13  13   0        0.97        1.31      2.29 o
   0  14   0        3.23        3.78      1.19 o
   1  14   0       35.52       29.86      1.64 o
   2  14   0        0.24       -0.68      0.76 o
   3  14   0       37.63       33.64      1.96 o
   4  14   0        8.60        2.70      1.31 o
   5  14   0       18.20       19.11      1.90 o
   6  14   0      220.26      244.36      6.68 o
   7  14   0       78.41       88.54      4.59 o
   8  14   0       35.05       40.81      3.29 o
   9  14   0        2.40        3.04      2.04 o
  10  14   0        3.97        0.26      1.99 o
  11  14   0        2.68        3.19      2.26 o
  12  14   0        4.19        5.87      2.46 o
   1  15   0       22.36       19.53      1.39 o
   2  15   0        4.75        3.51      1.47 o
   3  15   0       19.22       20.34      1.79 o
   4  15   0        7.11        9.63      1.97 o
   5  15   0        9.41        5.98      2.73 o
   6  15   0        1.27        1.48      1.77 o
   7  15   0       37.10       36.52      3.48 o
   8  15   0        2.02       -0.65      1.85 o
   9  15   0        9.09       11.21      2.60 o
  10  15   0        0.91        1.39      2.08 o
  11  15   0        8.32       10.14      2.73 o
   0  16   0       11.39        6.68      2.01 o
   1  16   0        0.01       -1.27      1.33 o
   2  16   0       21.10       23.32      1.92 o
   3  16   0       49.76       49.29      2.85 o
   4  16   0        0.68       -0.05      2.13 o
   5  16   0       50.88       52.28      3.47 o
   6  16   0        0.00       -1.31      1.73 o
   7  16   0        4.87        2.28      2.07 o
   8  16   0        2.59        2.10      2.05 o
   9  16   0        1.77        0.75      2.32 o
  10  16   0        2.67        1.16      3.87 o
   1  17   0        3.21        4.32      1.46 o
   2  17   0        0.33       -1.11      1.24 o
   3  17   0       28.24       26.86      2.48 o
   4  17   0       11.07       14.80      2.54 o
   5  17   0       19.62       12.05      3.32 o
   6  17   0       16.43       12.57      3.06 o
   7  17   0        4.05        3.05      2.64 o
   8  17   0       14.17        9.23      4.93 o
   9  17   0        0.01        0.72      2.51 o
   0  18   0        0.54        1.83      3.00 o
   1  18   0        0.02        0.74      1.19 o
   2  18   0        2.85        2.19      1.57 o
   3  18   0        0.01        0.56      1.63 o
   4  18   0       19.98       21.03      2.70 o
   5  18   0        0.02       -1.50      1.73 o
   6  18   0        5.32        4.82      2.06 o
   7  18   0        0.42        0.28      2.17 o
   2  19   0       17.83       15.10      3.39 o
   3  19   0       20.41       28.30      4.64 o
   4  19   0       54.09       59.66      3.95 o
   5  19   0       45.64       48.40      3.72 o
 -18   1   1        1.71       -1.87      2.80 o
 -17   1   1        0.09        2.13      2.74 o
 -16   1   1        0.08        0.00      2.33 o
 -15   1   1        1.58        4.35      2.59 o
 -14   1   1        0.05        0.77      2.25 o
 -13   1   1        1.95        5.43      2.45 o
 -12   1   1       44.29       34.29      2.77 o
 -11   1   1        1.55        2.21      1.14 o
 -10   1   1        6.69        7.00      0.94 o
  -9   1   1      252.54      266.19      4.02 o
  -8   1   1      182.49      191.03      3.10 o
  -7   1   1      180.40      212.73      3.18 o
  -6   1   1     1702.03     1747.69     17.84 o
  -5   1   1       12.32       11.78      0.64 o
  -4   1   1       35.77       36.98      1.09 o
  -3   1   1      816.62      774.48     10.34 o
  -2   1   1       10.09       13.51      0.53 o
  -1   1   1      347.45      302.91      2.79 o
   0   1   1     1132.04     1065.39     11.55 o
   1   1   1     4075.83     4008.45     32.42 o
   2   1   1     5275.70     5115.45     44.34 o
   3   1   1    16745.14    16667.56    146.52 o
   4   1   1       26.39       27.42      1.00 o
   5   1   1     2489.93     2439.75     27.49 o
   6   1   1      834.31      797.33     10.05 o
   7   1   1      139.82      131.85      2.86 o
   8   1   1      282.83      255.18      4.53 o
   9   1   1       10.05       13.44      1.42 o
  10   1   1      288.51      277.26      5.19 o
  11   1   1       82.65       70.93      2.70 o
  12   1   1       19.94       23.28      1.89 o
  13   1   1       13.78       15.35      1.81 o
  14   1   1        9.80        7.85      2.07 o
  15   1   1        5.47        4.70      2.89 o
  16   1   1       22.83       28.22      4.03 o
  17   1   1        1.84       -0.37      3.38 o
 -17   2   1        1.23        2.11      2.59 o
 -16   2   1        1.44       -1.00      4.64 o
 -15   2   1        3.45        3.51      1.83 o
 -14   2   1        1.80        3.02      2.37 o
 -13   2   1       11.33        7.25      1.28 o
 -12   2   1       53.38       46.78      2.84 o
 -11   2   1       34.68       32.32      2.39 o
 -10   2   1       44.50       52.70      2.29 o
  -9   2   1       13.53       15.93      1.02 o
  -8   2   1      219.32      222.87      3.32 o
  -7   2   1     1183.91     1267.43     13.36 o
  -6   2   1      172.68      193.76      2.78 o
  -5   2   1       87.75       81.87      2.66 o
  -4   2   1     1189.97     1122.87     13.09 o
  -3   2   1      953.13      907.46      8.51 o
  -2   2   1      390.67      372.18      3.22 o
  -1   2   1    25941.74    28222.27    438.98 o
   0   2   1       79.01       72.85      1.55 o
   1   2   1     2370.41     2304.22     23.15 o
   2   2   1     4651.37     4577.92     32.66 o
   3   2   1     2013.81     1864.61     15.55 o
   4   2   1     4151.46     4009.61     35.48 o
   5   2   1        0.22        0.23      0.55 o
   6   2   1      423.10      441.32      5.57 o
   7   2   1      142.06      142.04      2.65 o
   8   2   1        2.91        2.24      0.73 o
   9   2   1        2.12        2.16      1.09 o
  10   2   1      122.83      113.47      2.84 o
  11   2   1       12.99       12.99      1.99 o
  12   2   1        1.60        2.72      1.20 o
  13   2   1        8.91        8.30      1.61 o
  14   2   1        6.99        8.73      2.10 o
  15   2   1        1.45       -1.45      1.73 o
  16   2   1        6.37        9.16      3.27 o
  17   2   1        2.54        6.94      3.35 o
 -17   3   1        0.02       -3.50      3.77 o
 -16   3   1        0.95        1.21      3.19 o
 -15   3   1        3.15        3.65      1.78 o
 -14   3   1        1.91        1.28      1.13 o
 -13   3   1      105.41       88.17      3.29 o
 -12   3   1        2.46       -1.13      1.13 o
 -11   3   1       14.50       13.44      1.59 o
 -10   3   1       99.20       94.24      2.89 o
  -9   3   1       13.37       13.12      1.04 o
  -8   3   1       15.89       16.50      1.02 o
  -7   3   1      120.02      136.66      2.33 o
  -6   3   1        4.72        4.18      0.60 o
  -5   3   1       15.32       12.35      0.64 o
  -4   3   1       16.17       15.90      0.55 o
  -3   3   1     1005.30      954.69      8.37 o
  -2   3   1      144.24      135.56      1.41 o
  -1   3   1    21565.25    23378.73    222.06 o
   0   3   1     3994.19     3852.27     37.06 o
   1   3   1     1873.75     1799.82     20.10 o
   2   3   1     3105.87     2914.96     24.16 o
   3   3   1      584.66      535.46      5.38 o
   4   3   1        4.40        5.83      0.50 o
   5   3   1      423.95      479.25      5.23 o
   6   3   1       17.31       26.93      1.17 o
   7   3   1        1.18        1.90      0.64 o
   8   3   1        1.42        1.67      0.82 o
   9   3   1       64.37       58.58      1.93 o
  10   3   1       11.45        9.65      2.12 o
  11   3   1       61.00       57.95      2.61 o
  12   3   1        1.20        0.87      1.28 o
  13   3   1        0.02        2.13      1.33 o
  14   3   1        3.68        5.48      1.64 o
  15   3   1        0.04        1.95      1.78 o
  16   3   1        0.08        0.00      2.53 o
  17   3   1        0.35        1.75      2.94 o
 -17   4   1        3.03        2.22      3.00 o
 -16   4   1        4.22        4.63      2.73 o
 -15   4   1        1.43        0.78      2.45 o
 -14   4   1        0.03       -0.48      1.24 o
 -13   4   1       17.57       12.07      2.00 o
 -12   4   1       72.64       70.26      2.81 o
 -11   4   1       39.16       37.59      2.70 o
 -10   4   1       48.49       50.86      2.16 o
  -9   4   1      130.46      116.25      3.01 o
  -8   4   1       97.56      109.95      3.00 o
  -7   4   1      192.94      181.63      2.50 o
  -6   4   1        3.70        5.35      1.01 o
  -5   4   1       13.01       19.11      1.03 o
  -4   4   1        0.15        0.16      0.43 o
  -3   4   1      478.49      443.23      4.51 o
  -2   4   1       74.51       78.19      1.04 o
  -1   4   1     1060.18     1021.74     10.69 o
   0   4   1     6996.00     6997.79     83.25 o
   1   4   1      443.84      419.00      5.09 o
   2   4   1       56.39       53.58      1.09 o
   3   4   1      256.89      245.96      3.70 o
   4   4   1      151.77      144.60      2.53 o
   5   4   1      423.63      395.72      4.52 o
   6   4   1      279.92      281.72      3.50 o
   7   4   1      120.20      119.16      2.08 o
   8   4   1      131.18      138.78      2.78 o
   9   4   1        2.25        1.76      1.02 o
  10   4   1       88.75       79.83      3.18 o
  11   4   1      179.73      169.52      4.31 o
  12   4   1        0.26       -1.09      1.09 o
  13   4   1       19.51       18.33      1.93 o
  14   4   1        0.34        1.63      1.39 o
  15   4   1        0.93       -0.91      1.90 o
  16   4   1        0.02        2.78      2.80 o
  17   4   1        0.01       -1.54      3.68 o
 -17   5   1        6.18       10.42      3.55 o
 -16   5   1        3.00        3.22      2.78 o
 -15   5   1        2.87        2.62      1.10 o
 -14   5   1        2.12        0.02      1.04 o
 -13   5   1        1.91        2.61      1.39 o
 -12   5   1       23.69       18.51      2.43 o
 -11   5   1       39.62       39.00      1.81 o
 -10   5   1       69.72       69.43      1.92 o
  -9   5   1        6.59        4.23      0.58 o
  -8   5   1       94.95       84.63      2.49 o
  -7   5   1      125.95      119.88      2.83 o
  -6   5   1       49.77       48.89      1.72 o
  -5   5   1      150.01      162.39      3.05 o
  -4   5   1      129.41      130.76      1.85 o
  -3   5   1      377.93      329.20      3.62 o
  -2   5   1       80.54       91.41      1.31 o
  -1   5   1     3563.56     3727.73     33.25 o
   0   5   1     2218.21     2170.65     18.23 o
   1   5   1        1.17        1.98      0.92 o
   2   5   1      106.00      111.78      1.85 o
   3   5   1       14.98       18.12      1.33 o
   4   5   1      490.75      506.60      6.13 o
   5   5   1      826.36      895.40      8.95 o
   6   5   1       80.05       96.39      1.87 o
   7   5   1       35.93       40.43      1.97 o
   8   5   1       17.57       18.60      1.14 o
   9   5   1        0.18       -0.41      0.91 o
  10   5   1      167.66      172.15      4.32 o
  11   5   1        0.55        3.84      2.07 o
  12   5   1       12.76       11.80      1.67 o
  13   5   1        9.42       10.56      1.75 o
  14   5   1        0.52        1.02      1.43 o
  15   5   1       10.63       10.01      1.98 o
  16   5   1       14.99       17.40      3.62 o
 -17   6   1        2.18        4.30      3.48 o
 -16   6   1        0.05       -1.49      1.83 o
 -15   6   1        2.73        4.20      1.75 o
 -14   6   1        2.51        2.15      1.76 o
 -13   6   1        0.03       -0.02      1.62 o
 -12   6   1       43.41       41.04      2.42 o
 -11   6   1        3.88        4.22      1.32 o
 -10   6   1        0.95        1.80      1.01 o
  -9   6   1        5.84        6.29      1.11 o
  -8   6   1      122.64      117.45      3.10 o
  -7   6   1       18.90       15.11      1.19 o
  -6   6   1      230.20      221.05      4.00 o
  -5   6   1      361.85      360.20      4.71 o
  -4   6   1      302.90      277.92      3.55 o
  -3   6   1       52.77       46.02      1.10 o
  -2   6   1      233.18      218.94      2.44 o
  -1   6   1       44.26       41.70      1.03 o
   0   6   1       73.04       73.57      1.39 o
   1   6   1      798.00      804.46      7.46 o
   2   6   1      465.40      473.58      5.31 o
   3   6   1       85.56       82.53      1.89 o
   4   6   1     3004.54     3025.87     30.29 o
   5   6   1       65.19       73.04      1.96 o
   6   6   1      463.13      518.95      7.38 o
   7   6   1       12.85       14.06      0.91 o
   8   6   1       24.79       25.53      1.69 o
   9   6   1       21.09       19.06      1.63 o
  10   6   1       98.72      104.85      3.45 o
  11   6   1       17.60       14.36      1.71 o
  12   6   1       43.42       38.16      2.38 o
  13   6   1        2.52        2.92      1.43 o
  14   6   1        0.81        1.86      1.45 o
  15   6   1        1.58        1.24      2.51 o
  16   6   1        0.02        0.13      2.12 o
 -16   7   1        0.21        0.23      1.66 o
 -15   7   1        0.00        0.66      1.62 o
 -14   7   1       15.34       15.47      2.60 o
 -13   7   1        1.35        5.16      2.01 o
 -12   7   1        6.70        8.23      2.10 o
 -11   7   1       81.45       90.79      3.22 o
 -10   7   1       11.28       11.34      1.88 o
  -9   7   1        8.23       10.42      1.89 o
  -8   7   1      313.09      308.25      5.50 o
  -7   7   1       30.82       30.12      1.63 o
  -6   7   1        1.29        1.39      0.95 o
  -5   7   1       59.31       61.66      1.13 o
  -4   7   1       21.10       23.21      0.87 o
  -3   7   1       18.64       18.70      0.82 o
  -2   7   1      739.92      793.33      6.97 o
  -1   7   1      748.96      688.91      6.65 o
   0   7   1      315.22      318.02      3.96 o
   1   7   1       97.92      100.20      1.92 o
   2   7   1      341.43      328.63      4.53 o
   3   7   1      447.53      440.45      7.28 o
   4   7   1      344.10      344.90      7.63 o
   5   7   1       61.02       71.20      1.86 o
   6   7   1      138.99      136.64      2.69 o
   7   7   1        1.08        0.47      0.80 o
   8   7   1       16.93       14.57      1.47 o
   9   7   1        2.47        3.47      1.20 o
  10   7   1       52.42       51.83      2.52 o
  11   7   1        3.79        6.95      1.51 o
  12   7   1        4.50        5.38      1.48 o
  13   7   1       17.71       16.83      2.04 o
  14   7   1        6.74        6.56      1.77 o
  15   7   1        8.84        9.46      2.42 o
  16   7   1        2.57        0.01      2.19 o
 -16   8   1        0.10        1.74      1.81 o
 -15   8   1        0.12       -0.36      1.57 o
 -14   8   1       13.73       22.77      4.39 o
 -13   8   1       42.48       47.58      4.79 o
 -12   8   1       33.62       33.74      2.98 o
 -11   8   1      309.75      317.06      7.79 o
 -10   8   1        0.43       -0.13      1.10 o
  -9   8   1       57.56       60.98      2.57 o
  -8   8   1      286.31      275.59      5.26 o
  -7   8   1      167.21      164.26      3.74 o
  -6   8   1      212.91      217.89      4.21 o
  -5   8   1        0.09       -0.08      0.39 o
  -4   8   1        4.67        7.21      0.75 o
  -3   8   1      243.79      249.10      3.68 o
  -2   8   1        4.42        5.79      0.56 o
  -1   8   1       76.15       81.68      1.83 o
   0   8   1      404.77      388.48      4.76 o
   1   8   1       35.39       33.63      1.21 o
   2   8   1       47.00       49.05      1.93 o
   3   8   1      337.81      335.78      4.83 o
   4   8   1        0.89        2.27      0.65 o
   5   8   1       37.84       36.65      1.51 o
   6   8   1        6.10        4.67      1.01 o
   7   8   1       31.89       30.74      2.29 o
   8   8   1       70.78       70.63      2.67 o
   9   8   1       15.94       21.52      2.82 o
  10   8   1        8.84        7.94      1.62 o
  11   8   1       49.07       45.81      2.57 o
  12   8   1        9.28       11.62      1.84 o
  13   8   1        3.67        5.96      1.64 o
  14   8   1        5.79        1.79      2.05 o
  15   8   1        8.60        9.05      2.47 o
  16   8   1        5.67        5.22      4.26 o
 -16   9   1        2.37        1.78      1.86 o
 -15   9   1        1.13       -1.51      1.59 o
 -14   9   1       14.83       16.82      3.24 o
 -13   9   1       32.54       31.05      3.08 o
 -12   9   1       29.23       31.01      2.97 o
 -11   9   1      354.28      383.63      8.82 o
 -10   9   1        5.09        6.23      1.85 o
  -9   9   1      173.10      158.69      4.06 o
  -8   9   1        5.59        6.42      1.34 o
  -7   9   1      102.07       97.78      2.98 o
  -6   9   1        8.24        7.72      1.48 o
  -5   9   1       36.14       36.72      1.32 o
  -4   9   1       19.97       22.49      1.15 o
  -3   9   1       52.00       51.56      1.61 o
  -2   9   1       18.90       26.63      1.08 o
  -1   9   1      622.26      628.35      7.07 o
   0   9   1       61.85       76.57      2.04 o
   1   9   1        0.01        0.22      0.51 o
   2   9   1        0.84        0.91      0.56 o
   3   9   1       20.06       25.49      1.67 o
   4   9   1       20.51       20.28      1.16 o
   5   9   1       15.81       15.89      1.15 o
   6   9   1        0.71       -0.34      0.94 o
   7   9   1       33.89       35.23      2.00 o
   8   9   1        0.49        1.88      1.07 o
   9   9   1        0.37       -0.82      1.26 o
  10   9   1        2.61        1.73      1.22 o
  11   9   1       22.07       21.85      2.07 o
  12   9   1        5.82        4.63      1.61 o
  13   9   1        0.16       -0.97      1.37 o
  14   9   1        2.34        3.60      2.07 o
  15   9   1        1.28        0.32      2.12 o
 -15  10   1        9.46        9.27      2.21 o
 -14  10   1        0.74        0.09      1.61 o
 -13  10   1       15.32       12.21      2.53 o
 -12  10   1       29.00       30.33      3.84 o
 -11  10   1       21.83       26.55      2.81 o
 -10  10   1       10.69       10.61      2.16 o
  -9  10   1       15.47       15.06      2.26 o
  -8  10   1       18.22       14.06      2.16 o
  -7  10   1      310.15      332.40      6.06 o
  -6  10   1      128.28      128.83      3.39 o
  -5  10   1      181.44      180.76      3.95 o
  -4  10   1       18.97       20.01      1.20 o
  -3  10   1       10.03       11.85      1.03 o
  -2  10   1      101.78      109.35      2.13 o
  -1  10   1      207.92      213.16      3.47 o
   0  10   1       20.75       17.55      1.62 o
   1  10   1       56.94       52.13      1.82 o
   2  10   1        0.69        0.32      0.53 o
   3  10   1        0.40        0.65      0.64 o
   4  10   1       18.07       19.02      1.19 o
   5  10   1        0.01        0.29      0.88 o
   6  10   1        8.55       10.71      1.39 o
   7  10   1        5.74        4.98      1.25 o
   8  10   1        3.51        4.76      1.32 o
   9  10   1        6.43        5.88      1.41 o
  10  10   1        0.93       -1.15      1.15 o
  11  10   1        0.31        2.16      1.34 o
  12  10   1        9.03        7.93      1.75 o
  13  10   1        0.75       -1.93      2.01 o
  14  10   1        0.19        3.50      2.23 o
  15  10   1        2.10        0.77      2.30 o
 -15  11   1        4.33        1.62      1.92 o
 -14  11   1        6.80        9.16      2.29 o
 -13  11   1       11.13       13.93      2.23 o
 -12  11   1        2.63        1.79      2.00 o
 -11  11   1        4.62        2.70      2.64 o
 -10  11   1       13.39       16.37      2.44 o
  -9  11   1      101.40      111.46      4.63 o
  -8  11   1      292.76      278.87      7.06 o
  -7  11   1      717.48      765.07     14.59 o
  -6  11   1        4.45        5.40      1.22 o
  -5  11   1       29.46       27.90      2.62 o
  -4  11   1      111.21      107.20      3.01 o
  -3  11   1        1.38        0.90      1.05 o
  -2  11   1      194.96      196.51      3.38 o
  -1  11   1       23.23       22.38      1.15 o
   0  11   1       53.86       54.78      3.95 o
   1  11   1        0.04        0.43      0.63 o
   2  11   1        0.00       -0.48      0.54 o
   3  11   1        9.62        6.83      0.91 o
   4  11   1        1.32        0.35      0.74 o
   5  11   1       28.10       29.24      1.89 o
   6  11   1        3.97        3.47      1.18 o
   7  11   1        0.39        1.36      1.11 o
   8  11   1        0.27        0.82      1.19 o
   9  11   1       23.92       26.01      2.18 o
  10  11   1       12.46       11.31      1.84 o
  11  11   1        0.19        1.09      1.41 o
  12  11   1       30.37       33.02      5.59 o
  13  11   1        3.10        5.11      2.44 o
  14  11   1        4.63        5.49      2.41 o
 -14  12   1        1.73        1.73      1.92 o
 -13  12   1        1.32        2.19      1.90 o
 -12  12   1        6.80        6.08      1.91 o
 -11  12   1       16.90       17.52      2.72 o
 -10  12   1        4.94        2.91      2.00 o
  -9  12   1        1.73        1.20      1.78 o
  -8  12   1       47.53       51.36      3.81 o
  -7  12   1      256.13      279.05      7.07 o
  -6  12   1       40.25       51.91      3.10 o
  -5  12   1      304.66      302.31      5.75 o
  -4  12   1      166.31      171.46      5.80 o
  -3  12   1        7.98        9.48      1.02 o
  -2  12   1      143.65      142.54      2.96 o
  -1  12   1       11.75       11.01      1.02 o
   0  12   1      117.40      116.66      3.13 o
   1  12   1       12.55       12.09      1.04 o
   2  12   1        7.79        3.02      1.10 o
   3  12   1       10.43        9.54      1.11 o
   4  12   1        1.50        0.21      0.98 o
   5  12   1       11.74       15.94      2.37 o
   6  12   1       24.59       26.28      2.00 o
   7  12   1        8.80        7.72      1.53 o
   8  12   1        3.38        5.91      1.45 o
   9  12   1        0.75        1.92      1.38 o
  10  12   1        5.41        9.24      2.15 o
  11  12   1        9.02        6.14      2.16 o
  12  12   1        5.94        4.63      2.26 o
  13  12   1        5.77        9.50      2.58 o
 -13  13   1        0.30        2.38      1.98 o
 -12  13   1        0.01       -1.55      1.93 o
 -11  13   1        3.16        2.69      1.77 o
 -10  13   1        9.84       11.65      2.42 o
  -9  13   1        0.13       -0.29      1.71 o
  -8  13   1        6.21        4.71      2.84 o
  -7  13   1       16.17       13.01      2.34 o
  -6  13   1        2.75        2.02      1.40 o
  -5  13   1       22.68       23.93      2.02 o
  -4  13   1       20.05       26.11      1.68 o
  -3  13   1       34.35       31.08      2.06 o
  -2  13   1       13.74       12.09      1.23 o
  -1  13   1       28.64       24.34      1.45 o
   0  13   1       73.99       69.03      2.02 o
   1  13   1       79.19       69.93      2.07 o
   2  13   1        0.01       -0.63      0.63 o
   3  13   1        3.19        2.44      1.03 o
   4  13   1       65.48       72.97      2.98 o
   5  13   1        0.06       -0.11      1.08 o
   6  13   1       37.46       43.20      3.32 o
   7  13   1       38.13       35.53      2.40 o
   8  13   1       24.72       28.62      2.33 o
   9  13   1       10.45       11.13      2.33 o
  10  13   1       32.45       32.04      3.12 o
  11  13   1       22.37       24.12      3.83 o
  12  13   1        0.10       -2.17      2.53 o
  13  13   1       14.48       16.91      3.74 o
 -12  14   1        1.58        3.20      1.93 o
 -11  14   1        1.02        2.51      1.83 o
 -10  14   1        0.58        1.50      1.62 o
  -9  14   1        4.94        2.52      1.84 o
  -8  14   1       16.09       14.94      2.35 o
  -7  14   1        6.92       11.27      1.89 o
  -6  14   1       36.49       42.10      2.63 o
  -5  14   1      117.27      115.16      3.82 o
  -4  14   1        0.02       -1.08      1.08 o
  -3  14   1       24.03       24.14      1.94 o
  -2  14   1       15.33       12.77      1.31 o
  -1  14   1       37.28       36.32      1.75 o
   0  14   1        0.01       -0.07      0.82 o
   1  14   1      169.95      159.90      3.52 o
   2  14   1       95.23       96.25      2.67 o
   3  14   1        1.77        2.36      1.25 o
   4  14   1      191.72      198.70      4.43 o
   5  14   1        0.39        1.49      1.38 o
   6  14   1       81.72       94.20      3.63 o
   7  14   1       27.03       25.30      2.63 o
   8  14   1        0.75        2.05      2.04 o
   9  14   1        3.68        2.97      5.51 o
  10  14   1        0.55        1.50      2.39 o
  11  14   1        2.70        6.88      4.16 o
  12  14   1        0.00        4.06      3.00 o
 -12  15   1        1.56        1.40      1.92 o
 -11  15   1        0.62        0.16      1.74 o
 -10  15   1        1.28        0.65      1.69 o
  -9  15   1        0.01       -0.79      1.68 o
  -8  15   1       13.38       10.33      1.95 o
  -7  15   1        4.20        3.91      1.90 o
  -6  15   1        5.82        6.71      1.63 o
  -5  15   1       15.51       13.03      1.83 o
  -4  15   1        6.80        7.51      1.55 o
  -3  15   1       58.67       56.44      2.77 o
  -2  15   1        4.35        1.64      1.25 o
  -1  15   1       37.02       30.73      1.76 o
   0  15   1        4.21        4.44      1.01 o
   1  15   1        2.06       -0.44      1.44 o
   2  15   1        5.61        5.13      1.37 o
   3  15   1       27.40       31.76      2.34 o
   4  15   1       30.78       27.47      2.27 o
   5  15   1       17.97       17.95      2.36 o
   6  15   1       16.34        8.83      2.07 o
   7  15   1       67.23       57.33      4.51 o
   8  15   1       38.05       37.35      4.16 o
   9  15   1       64.93       59.60      4.90 o
  10  15   1        0.02        0.93      2.45 o
  11  15   1       17.66       16.15      6.38 o
 -10  16   1        0.02       -1.39      1.67 o
  -9  16   1        0.10       -2.31      2.31 o
  -8  16   1        2.02        2.08      1.72 o
  -7  16   1        4.68        3.91      1.81 o
  -6  16   1        1.65       -0.15      1.51 o
  -5  16   1       13.37       13.69      1.96 o
  -4  16   1        3.94        1.04      1.41 o
  -3  16   1        8.32        7.08      1.64 o
  -2  16   1       29.70       26.96      1.97 o
  -1  16   1        3.22        1.32      1.26 o
   0  16   1        4.28        4.32      1.32 o
   1  16   1        0.93       -0.06      1.04 o
   2  16   1        6.59        9.34      1.77 o
   3  16   1       83.09       94.79      3.67 o
   4  16   1        1.14        1.94      1.67 o
   5  16   1        2.54        7.14      2.51 o
   6  16   1       16.68       20.27      3.27 o
   7  16   1       13.91       14.85      3.19 o
   8  16   1        0.08        1.06      2.37 o
   9  16   1        0.03        2.18      3.38 o
  10  16   1        0.34        1.84      2.74 o
  -9  17   1        0.93       -0.74      1.78 o
  -8  17   1        0.72       -1.78      2.09 o
  -7  17   1        1.89        1.77      1.72 o
  -6  17   1        5.97        5.46      2.20 o
  -5  17   1        2.03        2.80      2.35 o
  -4  17   1       20.44       22.15      2.80 o
  -3  17   1        0.10        1.09      1.86 o
  -2  17   1        7.63       10.33      2.24 o
  -1  17   1        7.42        6.49      1.95 o
   0  17   1        0.01        0.05      1.23 o
   1  17   1        3.76        2.52      2.51 o
   2  17   1       11.49       10.52      1.91 o
   3  17   1       10.33       10.30      2.00 o
   4  17   1       33.16       28.74      3.61 o
   5  17   1        0.73        2.63      4.16 o
   6  17   1       24.85       24.20      3.61 o
   7  17   1        2.84        4.84      3.68 o
   8  17   1        0.01       -1.05      2.51 o
   9  17   1        0.30       -2.53      2.53 o
  -8  18   1        0.24        2.19      2.30 o
  -7  18   1        0.32        2.69      2.34 o
  -6  18   1        1.48        3.41      2.24 o
  -5  18   1        3.25        3.85      2.83 o
  -4  18   1        2.36        3.03      2.10 o
  -3  18   1        1.59        1.39      3.15 o
  -2  18   1       16.05       26.41      4.72 o
  -1  18   1        0.48       -0.20      1.55 o
   0  18   1        1.75        1.35      2.14 o
   1  18   1        0.05       -1.61      1.76 o
   2  18   1       16.48       15.81      2.60 o
   3  18   1        0.61        0.77      1.95 o
   4  18   1       17.69       17.95      3.21 o
   5  18   1        3.24        9.38      2.87 o
   6  18   1       12.97       13.89      5.03 o
   7  18   1       24.62       25.05      4.64 o
  -5  19   1        2.27        5.42      2.53 o
  -4  19   1       41.50       42.10      4.09 o
  -3  19   1        2.27       -1.70      2.07 o
  -2  19   1        6.50        4.10      1.95 o
  -1  19   1        0.23       -4.26      4.26 o
   0  19   1        0.07       -0.55      2.36 o
   1  19   1        0.25       -1.66      2.25 o
   2  19   1        5.75        6.37      1.98 o
   3  19   1        8.58        9.48      2.52 o
   4  19   1        0.53        1.31      2.46 o
   5  19   1        0.75       -0.28      4.06 o
 -18   0   2        0.01        0.77      4.45 o
 -17   0   2        4.93        0.58      4.06 o
 -16   0   2        1.93        4.26      4.06 o
 -15   0   2        1.48        2.13      3.29 o
 -14   0   2       88.48       99.85      7.93 o
 -13   0   2       55.32       45.47      5.80 o
 -12   0   2        7.38        3.68      3.09 o
 -11   0   2       43.92       40.51      2.20 o
 -10   0   2        4.05        2.66      1.20 o
  -9   0   2       34.44       36.25      2.13 o
  -8   0   2      690.51      763.41     11.46 o
  -7   0   2        4.26        5.96      1.14 o
  -6   0   2       65.08       74.13      4.26 o
  -5   0   2       95.67       65.06      3.10 o
  -4   0   2      288.56      276.99      5.47 o
  -3   0   2      311.16      309.91      4.81 o
  -2   0   2        0.98        0.61      0.40 o
  -1   0   2      821.76      760.80      8.78 o
   0   0   2     1315.53     1229.75     12.19 o
   1   0   2      478.80      444.43      5.29 o
   2   0   2      415.29      411.42      6.13 o
   3   0   2     2952.80     2962.23     37.61 o
   4   0   2      688.06      701.00     10.24 o
   5   0   2     2530.65     2484.81     32.30 o
   6   0   2     2773.89     2623.85     34.30 o
   7   0   2      188.87      169.68      5.06 o
   8   0   2      904.11      823.21     20.83 o
   9   0   2        2.14        4.64      1.51 o
  10   0   2     1093.53     1063.00     16.77 o
  11   0   2       17.25       13.31      1.89 o
  12   0   2        0.29       -1.24      1.24 o
  13   0   2        0.06       -1.64      1.64 o
  14   0   2        0.73       -0.37      2.32 o
  15   0   2        6.01        5.22      3.87 o
  16   0   2       11.36       16.44      5.42 o
 -18   1   2        5.06        6.00      3.28 o
 -17   1   2       10.59       15.63      3.61 o
 -16   1   2        0.11        1.06      2.46 o
 -15   1   2        2.99       -0.21      2.61 o
 -14   1   2        2.12        3.95      2.31 o
 -13   1   2       19.85       18.37      5.71 o
 -12   1   2       29.52       23.78      2.23 o
 -11   1   2        7.41        8.01      1.29 o
 -10   1   2        4.50        4.33      1.03 o
  -9   1   2       27.49       31.34      1.59 o
  -8   1   2        0.06        1.98      0.64 o
  -7   1   2      926.07      982.58     10.88 o
  -6   1   2      235.15      254.80      3.67 o
  -5   1   2       34.29       42.85      1.82 o
  -4   1   2        0.06        0.08      0.39 o
  -3   1   2       12.52       11.63      0.45 o
  -2   1   2      997.36      937.13      7.06 o
  -1   1   2      678.64      630.02      4.90 o
   0   1   2      150.72      156.39      1.94 o
   1   1   2      235.36      238.24      2.26 o
   2   1   2      106.44      121.73      1.46 o
   3   1   2       62.96       69.26      1.70 o
   4   1   2       84.87       73.47      1.59 o
   5   1   2       96.92      110.12      2.30 o
   6   1   2      706.22      682.11      8.14 o
   7   1   2      552.25      518.74      6.69 o
   8   1   2        2.03        3.40      0.97 o
   9   1   2       20.05       13.75      1.32 o
  10   1   2      339.41      327.94      5.45 o
  11   1   2        0.87       -0.65      0.97 o
  12   1   2        7.24        6.48      2.15 o
  13   1   2        0.01       -0.60      1.20 o
  14   1   2        0.01       -1.48      1.48 o
  15   1   2        2.35        5.89      4.35 o
  16   1   2        0.34       -0.27      2.66 o
 -17   2   2        0.88        3.78      2.92 o
 -16   2   2        9.91        7.16      2.87 o
 -15   2   2       10.48        3.94      2.66 o
 -14   2   2        4.87        5.13      2.46 o
 -13   2   2        0.03        2.54      1.12 o
 -12   2   2        0.69        1.34      1.11 o
 -11   2   2        0.40       -0.55      1.02 o
 -10   2   2      104.20      101.33      2.48 o
  -9   2   2        0.09       -0.53      0.63 o
  -8   2   2      139.36      142.46      2.72 o
  -7   2   2      610.19      660.32      7.84 o
  -6   2   2      287.65      319.45      4.34 o
  -5   2   2      364.88      368.03      4.70 o
  -4   2   2      341.39      340.56      3.81 o
  -3   2   2      379.74      355.85      3.71 o
  -2   2   2     5435.34     5527.38     39.65 o
  -1   2   2     5588.44     5540.91     44.50 o
   0   2   2        4.04        4.86      0.45 o
   1   2   2     2762.96     2661.04     21.98 o
   2   2   2      533.78      532.21      5.08 o
   3   2   2       55.31       50.52      1.22 o
   4   2   2     2962.17     3016.45     39.62 o
   5   2   2        0.56        2.24      0.63 o
   6   2   2      364.56      335.90      4.75 o
   7   2   2        9.09       11.01      1.16 o
   8   2   2      125.29      121.83      2.81 o
   9   2   2       66.34       60.56      2.21 o
  10   2   2       89.82      111.11      5.18 o
  11   2   2        1.88        0.79      1.26 o
  12   2   2        0.24        3.15      1.38 o
  13   2   2        0.01       -1.15      1.21 o
  14   2   2        1.38        2.37      1.71 o
  15   2   2        2.90        3.20      2.64 o
  16   2   2        0.26       -0.74      2.73 o
 -17   3   2        6.39        5.58      2.94 o
 -16   3   2        6.55        7.35      2.87 o
 -15   3   2        5.80        5.24      2.66 o
 -14   3   2        6.54        6.43      1.56 o
 -13   3   2       45.39       38.53      2.46 o
 -12   3   2       16.96       17.13      2.09 o
 -11   3   2        2.05        1.83      1.15 o
 -10   3   2       25.97       27.73      1.81 o
  -9   3   2       23.30       24.34      1.23 o
  -8   3   2      297.94      293.32      4.35 o
  -7   3   2     1207.83     1266.61     13.74 o
  -6   3   2        2.98        4.84      0.62 o
  -5   3   2      365.76      410.58      4.59 o
  -4   3   2      420.04      432.27      4.22 o
  -3   3   2      202.00      213.28      2.78 o
  -2   3   2      490.48      469.55      4.81 o
  -1   3   2     7358.40     7557.40     72.11 o
   0   3   2        0.00       -0.35      0.43 o
   1   3   2       23.27       22.73      0.96 o
   2   3   2       14.67       15.98      1.24 o
   3   3   2      876.48      874.52      8.02 o
   4   3   2       73.95       83.24      2.77 o
   5   3   2       61.86       64.40      1.59 o
   6   3   2      286.50      262.02      3.60 o
   7   3   2      174.58      168.19      3.57 o
   8   3   2       26.68       18.75      1.33 o
   9   3   2      111.07      116.31      2.90 o
  10   3   2       63.69       68.60      4.25 o
  11   3   2        0.00        0.41      1.19 o
  12   3   2       16.32       19.88      1.94 o
  13   3   2        0.60       -1.05      1.37 o
  14   3   2        0.23        2.03      1.49 o
  15   3   2        5.75        6.00      2.87 o
  16   3   2        0.06        3.71      2.97 o
 -17   4   2        5.79        6.38      1.92 o
 -16   4   2       37.37       38.70      4.38 o
 -15   4   2        2.29        1.30      2.28 o
 -14   4   2        0.14        1.22      1.25 o
 -13   4   2       19.18       18.57      1.87 o
 -12   4   2        3.28        1.42      0.98 o
 -11   4   2        0.92       -0.38      0.83 o
 -10   4   2       32.87       33.94      1.61 o
  -9   4   2       14.66       13.36      0.93 o
  -8   4   2        6.46       12.48      0.72 o
  -7   4   2        0.68        1.52      0.60 o
  -6   4   2      119.20      126.55      1.78 o
  -5   4   2       20.80       16.49      0.89 o
  -4   4   2      127.75      132.99      1.91 o
  -3   4   2      312.35      302.71      3.65 o
  -2   4   2      299.93      339.22      4.81 o
  -1   4   2     1881.97     1837.78     20.89 o
   0   4   2      194.71      225.50      3.67 o
   1   4   2       49.52       41.02      1.48 o
   2   4   2      146.81      142.97      1.94 o
   3   4   2      381.04      417.03      4.37 o
   4   4   2      182.81      196.86      2.80 o
   5   4   2     1015.76     1059.77     10.28 o
   6   4   2       13.46       12.52      0.76 o
   7   4   2      134.99      131.32      3.28 o
   8   4   2        5.05        4.97      1.01 o
   9   4   2       66.42       68.15      2.34 o
  10   4   2      108.13       99.17      3.37 o
  11   4   2        1.44        1.13      1.21 o
  12   4   2        0.14        1.38      1.24 o
  13   4   2        0.78        3.20      1.49 o
  14   4   2        3.90        5.94      1.69 o
  15   4   2        0.73        3.22      2.86 o
  16   4   2        0.36       -2.37      2.37 o
 -17   5   2        5.12        5.45      3.77 o
 -16   5   2        4.65        2.30      2.71 o
 -15   5   2        0.31       -0.50      0.98 o
 -14   5   2        2.20        2.31      1.17 o
 -13   5   2       18.41       15.33      1.37 o
 -12   5   2        2.43        2.32      0.98 o
 -11   5   2        6.12        8.95      0.94 o
 -10   5   2       23.36       21.53      1.11 o
  -9   5   2      406.09      377.68      4.74 o
  -8   5   2      106.09      105.03      2.49 o
  -7   5   2       90.74      104.07      2.89 o
  -6   5   2      105.51      107.02      2.34 o
  -5   5   2      493.19      513.02      5.55 o
  -4   5   2      484.40      496.97      5.34 o
  -3   5   2      831.15      866.27      9.63 o
  -2   5   2      562.53      551.68      5.78 o
  -1   5   2      187.69      188.35      2.45 o
   0   5   2      130.00      153.24      2.97 o
   1   5   2      111.15      103.74      2.64 o
   2   5   2        6.42        6.72      0.61 o
   3   5   2       20.23       24.95      0.88 o
   4   5   2       60.83       71.00      1.86 o
   5   5   2       19.89       20.95      1.01 o
   6   5   2      124.35      114.53      4.13 o
   7   5   2      136.35      135.19      2.57 o
   8   5   2       14.21       12.85      1.65 o
   9   5   2      102.21      105.75      3.35 o
  10   5   2       48.44       55.43      2.60 o
  11   5   2        1.29        2.03      1.26 o
  12   5   2        0.43       -0.20      1.18 o
  13   5   2        1.89        2.28      1.62 o
  14   5   2        0.74       -1.41      1.41 o
  15   5   2        0.61        1.07      1.96 o
  16   5   2        0.16       -1.87      2.66 o
 -17   6   2        4.48        4.47      4.16 o
 -16   6   2        1.99       -0.10      2.46 o
 -15   6   2        6.22        6.67      1.75 o
 -14   6   2        7.45        8.71      1.75 o
 -13   6   2        1.03        0.47      1.34 o
 -12   6   2        0.81       -0.32      1.19 o
 -11   6   2        1.42       -0.16      1.09 o
 -10   6   2       24.28       26.53      2.22 o
  -9   6   2      111.88      114.00      2.78 o
  -8   6   2       23.87       27.94      1.49 o
  -7   6   2      881.38      891.91     10.39 o
  -6   6   2        0.26        1.33      0.46 o
  -5   6   2      366.80      402.14      4.64 o
  -4   6   2        0.19        0.97      0.34 o
  -3   6   2      270.83      299.64      3.40 o
  -2   6   2     4616.56     4822.64     42.88 o
  -1   6   2     3313.45     3297.15     29.63 o
   0   6   2       35.01       28.90      1.78 o
   1   6   2      272.17      255.26      4.35 o
   2   6   2      470.37      425.01      5.01 o
   3   6   2      155.38      151.37      2.51 o
   4   6   2       71.38       75.92      2.06 o
   5   6   2      391.70      381.34      4.69 o
   6   6   2      224.99      231.06      3.76 o
   7   6   2       19.15       18.43      1.13 o
   8   6   2       50.16       55.11      2.40 o
   9   6   2       14.41       13.24      1.59 o
  10   6   2       16.60       18.51      1.83 o
  11   6   2        7.89        8.31      1.76 o
  12   6   2        0.21        0.59      1.28 o
  13   6   2        0.13        1.17      1.35 o
  14   6   2        2.29        0.99      1.55 o
  15   6   2        0.03        1.61      2.12 o
  16   6   2        3.26        2.64      2.34 o
 -16   7   2        1.18       -1.51      1.63 o
 -15   7   2        0.31       -0.08      1.47 o
 -14   7   2        0.73        0.02      1.48 o
 -13   7   2        1.34       -1.21      1.33 o
 -12   7   2       44.59       47.36      2.73 o
 -11   7   2        0.08       -1.27      1.27 o
 -10   7   2        0.50        1.15      1.27 o
  -9   7   2       57.99       56.49      2.67 o
  -8   7   2      226.54      202.37      3.78 o
  -7   7   2        0.10        0.31      0.70 o
  -6   7   2      360.51      329.42      4.78 o
  -5   7   2       19.30       25.86      1.41 o
  -4   7   2      122.32      109.44      1.68 o
  -3   7   2      212.13      198.67      2.63 o
  -2   7   2     1227.19     1344.16     13.00 o
  -1   7   2     1500.73     1461.96     13.32 o
   0   7   2      439.44      424.21      4.49 o
   1   7   2      178.10      192.21      3.91 o
   2   7   2       67.54       71.89      1.72 o
   3   7   2       29.76       28.92      1.24 o
   4   7   2      244.58      246.43      3.63 o
   5   7   2      504.19      525.52      6.83 o
   6   7   2       16.58       19.72      1.72 o
   7   7   2       13.55       14.76      1.28 o
   8   7   2        8.31        7.36      1.26 o
   9   7   2       27.97       27.18      1.97 o
  10   7   2       16.48       14.17      1.71 o
  11   7   2        0.00        1.33      1.14 o
  12   7   2        0.75        0.18      1.33 o
  13   7   2        2.88        2.85      1.52 o
  14   7   2        0.24        1.49      1.89 o
  15   7   2        5.23        7.48      3.66 o
 -16   8   2        1.11        0.16      1.78 o
 -15   8   2        0.16        0.85      1.63 o
 -14   8   2        0.41        1.00      1.44 o
 -13   8   2        6.38        3.69      1.55 o
 -12   8   2       10.13       18.90      2.12 o
 -11   8   2       27.95       24.89      3.02 o
 -10   8   2        0.33       -0.26      1.34 o
  -9   8   2        0.00        1.83      1.56 o
  -8   8   2     1133.08     1143.93     15.52 o
  -7   8   2       49.05       50.32      2.01 o
  -6   8   2       62.11       55.00      1.95 o
  -5   8   2       39.25       35.88      1.05 o
  -4   8   2        5.54        4.31      0.58 o
  -3   8   2      361.68      361.16      4.75 o
  -2   8   2       76.70       65.48      1.63 o
  -1   8   2      363.63      345.53      3.72 o
   0   8   2      121.21      129.72      2.30 o
   1   8   2      101.89      107.23      2.40 o
   2   8   2        9.01       12.32      0.94 o
   3   8   2       75.21       91.67      2.25 o
   4   8   2       41.90       43.46      1.54 o
   5   8   2      438.99      462.38      6.70 o
   6   8   2       43.77       40.71      1.77 o
   7   8   2        1.60        2.18      0.90 o
   8   8   2       13.77       13.03      1.57 o
   9   8   2        3.41        3.06      1.24 o
  10   8   2        3.90        3.42      1.40 o
  11   8   2       31.22       27.23      2.58 o
  12   8   2        8.49        7.69      2.53 o
  13   8   2        0.05        0.17      1.46 o
  14   8   2        5.47        6.97      2.26 o
  15   8   2        1.58       -0.12      2.21 o
 -16   9   2        0.17        2.30      1.91 o
 -15   9   2       16.86       16.99      2.44 o
 -14   9   2        0.06       -0.76      1.70 o
 -13   9   2        3.09        5.34      2.03 o
 -12   9   2       37.08       34.05      2.63 o
 -11   9   2        3.39        2.08      1.76 o
 -10   9   2       38.54       41.29      2.56 o
  -9   9   2      423.71      402.08     10.02 o
  -8   9   2        0.79        3.87      1.45 o
  -7   9   2        2.54        4.73      1.37 o
  -6   9   2       28.02       30.01      1.45 o
  -5   9   2       19.43       20.43      1.27 o
  -4   9   2        0.07        0.28      0.69 o
  -3   9   2      174.56      184.72      2.75 o
  -2   9   2        0.04       -0.51      0.51 o
  -1   9   2        0.42        1.05      0.56 o
   0   9   2       21.86       24.52      1.19 o
   1   9   2      102.75      112.26      3.85 o
   2   9   2        0.11        0.01      0.62 o
   3   9   2      122.51      129.10      2.64 o
   4   9   2        1.69        4.12      0.86 o
   5   9   2       93.19      104.94      2.65 o
   6   9   2        5.84        5.76      1.26 o
   7   9   2        0.40        1.22      0.89 o
   8   9   2       10.74        9.21      1.48 o
   9   9   2        3.01        2.78      1.26 o
  10   9   2        1.05        1.20      1.27 o
  11   9   2       10.83       12.21      1.89 o
  12   9   2        2.63        1.91      1.52 o
  13   9   2        0.22       -0.54      1.47 o
  14   9   2        0.31        0.77      2.10 o
  15   9   2        0.02        2.32      3.87 o
 -15  10   2       10.51       15.35      2.38 o
 -14  10   2        3.40        3.60      1.77 o
 -13  10   2        1.54        1.29      1.71 o
 -12  10   2       61.99       67.28      3.45 o
 -11  10   2        0.17        1.88      1.49 o
 -10  10   2       38.06       39.30      2.60 o
  -9  10   2       43.12       43.01      3.83 o
  -8  10   2      154.48      151.03      4.34 o
  -7  10   2      136.62      140.76      4.05 o
  -6  10   2      358.40      361.06      6.68 o
  -5  10   2      127.36      125.76      2.81 o
  -4  10   2      219.63      206.18      3.75 o
  -3  10   2      274.82      258.68      4.29 o
  -2  10   2        1.30       -0.24      0.58 o
  -1  10   2      124.88      109.65      2.18 o
   0  10   2        0.42       -0.55      0.56 o
   1  10   2        1.44        0.49      0.78 o
   2  10   2        4.00        3.90      0.86 o
   3  10   2       34.98       40.17      1.60 o
   4  10   2       14.85       16.65      1.26 o
   5  10   2       15.03       17.29      1.35 o
   6  10   2        0.06       -0.11      0.96 o
   7  10   2        2.15        2.74      1.18 o
   8  10   2        0.58       -0.39      1.01 o
   9  10   2       12.25       10.63      1.58 o
  10  10   2        8.78       10.38      1.74 o
  11  10   2        2.21        2.71      1.50 o
  12  10   2        5.67        4.98      2.03 o
  13  10   2        0.62        1.55      2.46 o
  14  10   2        0.26        4.01      3.00 o
 -15  11   2        5.99       10.29      2.30 o
 -14  11   2        0.50        0.23      1.75 o
 -13  11   2       38.56       43.19      3.16 o
 -12  11   2      100.24      114.28      4.44 o
 -11  11   2       12.56       11.02      2.03 o
 -10  11   2       81.54       77.26      4.62 o
  -9  11   2       10.52       10.54      1.83 o
  -8  11   2      192.83      200.48      5.09 o
  -7  11   2       50.80       48.18      2.61 o
  -6  11   2        1.35        3.73      1.28 o
  -5  11   2       61.78       58.41      4.05 o
  -4  11   2      249.16      247.71      6.79 o
  -3  11   2       33.31       35.27      2.52 o
  -2  11   2       41.75       36.84      1.75 o
  -1  11   2      196.76      196.12      3.11 o
   0  11   2        6.83        7.34      0.94 o
   1  11   2       58.82       59.44      2.17 o
   2  11   2       61.26       64.70      2.04 o
   3  11   2      102.67      102.87      2.57 o
   4  11   2        0.00        0.39      0.88 o
   5  11   2       19.14       22.55      1.85 o
   6  11   2        0.90        1.11      1.10 o
   7  11   2        1.97        1.34      1.32 o
   8  11   2        4.63        4.54      2.62 o
   9  11   2       18.41       22.10      2.93 o
  10  11   2        0.17        0.22      1.62 o
  11  11   2        4.74        2.81      1.76 o
  12  11   2        0.04        1.65      1.98 o
  13  11   2        2.18        2.59      2.80 o
 -14  12   2        1.19       -0.28      1.71 o
 -13  12   2        0.33        2.71      1.94 o
 -12  12   2       34.32       41.08      3.06 o
 -11  12   2        1.19        0.63      1.63 o
 -10  12   2       25.53       26.70      2.49 o
  -9  12   2        0.60       -0.42      1.39 o
  -8  12   2       23.15       31.69      2.41 o
  -7  12   2        3.94        2.34      1.33 o
  -6  12   2      184.79      186.43      4.76 o
  -5  12   2       37.91       39.14      2.29 o
  -4  12   2      282.09      280.90      5.75 o
  -3  12   2        9.88       10.35      1.25 o
  -2  12   2      235.54      235.40      4.43 o
  -1  12   2      108.80      112.96      2.44 o
   0  12   2       15.43       16.33      1.23 o
   1  12   2       20.38       21.25      1.61 o
   2  12   2       22.36       28.06      2.03 o
   3  12   2      146.44      156.73      3.68 o
   4  12   2       18.16       23.17      2.03 o
   5  12   2        0.20       -1.11      1.11 o
   6  12   2        1.06        0.36      1.33 o
   7  12   2       15.66       15.17      2.13 o
   8  12   2       38.07       40.54      2.97 o
   9  12   2        6.90        7.20      1.96 o
  10  12   2       32.62       46.12      6.04 o
  11  12   2        3.39        3.02      1.91 o
  12  12   2        0.09       -1.32      2.90 o
  13  12   2        1.89        1.15      2.86 o
 -13  13   2       10.89       11.87      2.43 o
 -12  13   2        6.87        5.41      2.04 o
 -11  13   2       10.01        7.37      1.96 o
 -10  13   2        0.51       -1.56      1.56 o
  -9  13   2       11.36        8.81      1.80 o
  -8  13   2        1.73        1.00      1.43 o
  -7  13   2        1.56        1.05      1.44 o
  -6  13   2        4.12        5.01      1.46 o
  -5  13   2       16.06       13.56      1.79 o
  -4  13   2       14.72       10.97      1.58 o
  -3  13   2      120.94      118.29      3.89 o
  -2  13   2      247.69      240.56      4.63 o
  -1  13   2        0.02       -1.01      1.01 o
   0  13   2      203.35      193.36      4.68 o
   1  13   2        4.53        3.57      1.16 o
   2  13   2      104.88      110.29      3.78 o
   3  13   2        3.58        3.25      1.21 o
   4  13   2        1.13       -0.84      1.26 o
   5  13   2        1.74        2.28      1.79 o
   6  13   2        0.02       -1.33      1.33 o
   7  13   2       26.27       29.16      2.71 o
   8  13   2       14.80       14.02      2.19 o
   9  13   2        0.28        0.07      2.17 o
  10  13   2        4.36        3.77      1.99 o
  11  13   2        8.62        5.81      2.92 o
  12  13   2        0.59        3.85      2.94 o
 -12  14   2       10.07       10.14      2.59 o
 -11  14   2        8.65        7.68      2.15 o
 -10  14   2        5.17        4.31      1.76 o
  -9  14   2        4.78        7.24      1.87 o
  -8  14   2        0.51       -1.35      1.84 o
  -7  14   2       33.06       36.81      2.67 o
  -6  14   2        0.30       -0.12      1.25 o
  -5  14   2       37.08       31.78      2.92 o
  -4  14   2       13.45       11.93      2.13 o
  -3  14   2       31.30       26.63      2.61 o
  -2  14   2       17.71       18.16      2.33 o
  -1  14   2        2.57        0.46      1.11 o
   0  14   2       51.45       50.05      3.07 o
   1  14   2       19.40       20.35      1.72 o
   2  14   2      211.08      203.63      5.24 o
   3  14   2       60.90       64.00      3.99 o
   4  14   2       31.22       25.54      2.30 o
   5  14   2        8.26        6.74      1.82 o
   6  14   2        7.94        5.09      2.04 o
   7  14   2        0.14       -0.21      1.96 o
   8  14   2        1.73       -0.75      1.74 o
   9  14   2        0.98        2.08      1.85 o
  10  14   2        1.73       -1.98      2.42 o
  11  14   2       15.89       15.20     11.32 o
 -11  15   2        5.25        5.79      2.30 o
 -10  15   2        0.33       -1.78      1.82 o
  -9  15   2        4.18        2.87      1.99 o
  -8  15   2        0.27       -1.04      1.81 o
  -7  15   2        2.38       -0.27      1.90 o
  -6  15   2       18.51       17.56      2.59 o
  -5  15   2        5.40        4.31      1.85 o
  -4  15   2        4.31        2.83      2.49 o
  -3  15   2        2.84        1.71      1.66 o
  -2  15   2        1.60        3.88      1.71 o
  -1  15   2       40.76       38.95      2.22 o
   0  15   2       18.59       19.42      2.20 o
   1  15   2        0.22       -1.07      1.07 o
   2  15   2        0.01       -1.13      1.13 o
   3  15   2       54.42       55.28      3.56 o
   4  15   2        2.42        4.58      1.67 o
   5  15   2       58.59       62.18      3.65 o
   6  15   2        2.33        1.26      1.67 o
   7  15   2       14.71       10.47      2.30 o
   8  15   2        0.22       -0.29      2.33 o
   9  15   2        0.07       -2.18      2.18 o
  10  15   2        2.15        0.72      2.80 o
 -10  16   2        1.22        1.46      2.09 o
  -9  16   2       17.92       27.49      3.34 o
  -8  16   2        0.01        3.74      2.18 o
  -7  16   2        0.26        1.13      1.92 o
  -6  16   2        0.20        0.59      1.80 o
  -5  16   2       11.85       13.84      2.52 o
  -4  16   2        0.19        0.16      1.68 o
  -3  16   2       15.98       20.36      2.67 o
  -2  16   2        6.26        4.53      1.87 o
  -1  16   2        3.34        3.70      2.11 o
   0  16   2       54.20       46.02      2.43 o
   1  16   2       48.91       50.58      3.65 o
   2  16   2        4.66        5.14      1.73 o
   3  16   2       91.28       94.62      3.85 o
   4  16   2       13.97       17.51      2.25 o
   5  16   2       29.30       33.12      4.11 o
   6  16   2       12.52       12.90      2.44 o
   7  16   2        5.97        5.60      2.73 o
   8  16   2        2.03        2.39      2.53 o
   9  16   2        0.06        0.51      2.51 o
  -9  17   2        0.88       -0.34      3.04 o
  -8  17   2        7.14        8.27      2.56 o
  -7  17   2        0.70       -0.52      1.90 o
  -6  17   2        2.18        1.01      2.10 o
  -5  17   2        2.88        4.28      2.20 o
  -4  17   2        0.29        0.51      1.90 o
  -3  17   2       53.81       60.65      3.91 o
  -2  17   2       16.49       16.75      3.17 o
  -1  17   2       14.59       16.48      3.16 o
   0  17   2       59.37       56.83      4.05 o
   1  17   2        1.91        0.47      1.59 o
   2  17   2       64.53       63.52      3.40 o
   3  17   2        1.71       -0.15      1.57 o
   4  17   2       12.42       12.21      2.12 o
   5  17   2       16.34       17.65      3.66 o
   6  17   2       17.29       15.08      3.48 o
   7  17   2        1.01        1.01      3.00 o
   8  17   2        0.53       -3.19      3.19 o
  -7  18   2        0.18        0.41      2.24 o
  -6  18   2        1.45        1.77      2.18 o
  -5  18   2        0.04       -0.10      3.08 o
  -4  18   2        0.00       -0.78      1.96 o
  -3  18   2       15.93       12.38      2.92 o
  -2  18   2        0.78        1.77      2.36 o
  -1  18   2       11.86       14.56      4.53 o
   0  18   2        1.59        3.11      2.40 o
   1  18   2        3.11        4.66      2.09 o
   2  18   2       24.69       26.29      3.07 o
   3  18   2        0.33        1.28      2.09 o
   4  18   2        0.04        0.70      2.51 o
   5  18   2        1.73        3.25      2.73 o
   6  18   2       12.19       15.73      3.56 o
  -5  19   2        0.07       -1.30      2.02 o
  -4  19   2        0.00       -2.06      2.06 o
  -3  19   2        0.01        0.84      3.45 o
  -2  19   2        1.31        1.98      2.54 o
  -1  19   2       14.39       22.42      3.80 o
   0  19   2        2.99        0.64      2.64 o
   1  19   2       16.96       23.39      3.94 o
   2  19   2        0.91        2.42      2.10 o
   3  19   2        0.99        1.17      2.18 o
   4  19   2        2.85        2.63      2.64 o
 -17   1   3        8.31        9.82      3.41 o
 -16   1   3        4.22        4.90      2.69 o
 -15   1   3        9.90        9.88      3.00 o
 -14   1   3       72.76       60.99      8.71 o
 -13   1   3       38.20       35.80      3.83 o
 -12   1   3        3.74        4.77      1.61 o
 -11   1   3       18.06       20.38      2.80 o
 -10   1   3       23.18       25.70      1.60 o
  -9   1   3        0.79        0.57      0.77 o
  -8   1   3        0.25        0.27      0.73 o
  -7   1   3       36.71       33.07      1.56 o
  -6   1   3        0.53        0.15      0.44 o
  -5   1   3      163.54      144.92      2.24 o
  -4   1   3      107.49      122.73      2.36 o
  -3   1   3      229.34      218.92      2.33 o
  -2   1   3      112.76      105.64      1.27 o
  -1   1   3       83.35       82.77      1.12 o
   0   1   3        0.21       -0.06      0.34 o
   1   1   3        7.45        7.29      0.45 o
   2   1   3      116.60      129.71      1.67 o
   3   1   3     1195.92     1259.20     11.20 o
   4   1   3       14.36       11.86      0.85 o
   5   1   3        0.19       -0.20      0.51 o
   6   1   3      332.10      312.37      4.80 o
   7   1   3       81.68       76.28      2.10 o
   8   1   3        0.69        0.88      0.97 o
   9   1   3      724.88      714.87      9.75 o
  10   1   3        0.38       -0.42      1.00 o
  11   1   3       52.49       43.31      1.99 o
  12   1   3        2.65        1.52      1.30 o
  13   1   3       44.21       44.56      3.14 o
  14   1   3        1.11        6.52      2.80 o
  15   1   3        1.84       -3.00      3.00 o
  16   1   3        0.10       -2.26      3.19 o
 -17   2   3       16.18        7.89      3.21 o
 -16   2   3        0.07       -0.02      2.59 o
 -15   2   3       16.69       25.92      3.76 o
 -14   2   3       88.28       85.22      5.47 o
 -13   2   3        6.01       11.83      1.90 o
 -12   2   3       34.95       31.04      2.45 o
 -11   2   3        4.73        4.47      1.43 o
 -10   2   3        9.88        8.12      1.23 o
  -9   2   3        0.62        1.49      0.88 o
  -8   2   3        4.11        4.10      0.87 o
  -7   2   3      231.26      233.84      5.00 o
  -6   2   3       85.76       90.59      1.76 o
  -5   2   3      337.55      388.46      5.86 o
  -4   2   3      555.25      583.11      5.55 o
  -3   2   3      341.31      371.51      3.48 o
  -2   2   3     1372.94     1442.51     11.49 o
  -1   2   3       21.30       26.30      0.97 o
   0   2   3       58.68       59.65      1.19 o
   1   2   3       79.01       83.09      1.23 o
   2   2   3        5.10        7.47      0.56 o
   3   2   3      220.50      228.92      2.89 o
   4   2   3      548.08      608.52      6.62 o
   5   2   3       11.49       12.04      1.01 o
   6   2   3       78.10       73.54      2.12 o
   7   2   3       52.38       51.29      1.92 o
   8   2   3       12.57       15.14      1.35 o
   9   2   3     1313.47     1271.75     14.71 o
  10   2   3        8.67       11.07      1.47 o
  11   2   3       16.63       17.05      1.51 o
  12   2   3       41.23       40.13      2.30 o
  13   2   3        0.39        0.23      1.24 o
  14   2   3        2.49       -2.33      2.33 o
  15   2   3        5.01        5.46      2.94 o
  16   2   3        0.18        1.39      2.92 o
 -17   3   3        2.02        3.43      2.94 o
 -16   3   3       18.53       20.12      3.62 o
 -15   3   3       55.90       59.39      4.86 o
 -14   3   3       33.30       38.98      4.02 o
 -13   3   3      159.14      151.97      6.21 o
 -12   3   3       17.77       21.79      1.89 o
 -11   3   3       12.46       11.73      1.53 o
 -10   3   3        0.95        1.28      1.24 o
  -9   3   3       81.06       85.84      2.23 o
  -8   3   3       98.20       91.26      3.53 o
  -7   3   3       15.70       14.21      0.98 o
  -6   3   3       68.01       76.02      1.52 o
  -5   3   3      273.28      305.01      3.60 o
  -4   3   3        9.54       12.34      0.82 o
  -3   3   3     1107.41     1158.94     11.11 o
  -2   3   3      263.43      272.95      2.95 o
  -1   3   3       84.50       87.48      1.54 o
   0   3   3      214.26      209.46      2.79 o
   1   3   3        5.39        4.66      0.57 o
   2   3   3      128.49      113.62      1.79 o
   3   3   3      851.72      863.81      8.14 o
   4   3   3       56.58       57.85      1.53 o
   5   3   3      238.46      255.32      3.91 o
   6   3   3       42.15       40.13      1.67 o
   7   3   3      158.15      154.83      3.25 o
   8   3   3       35.24       39.21      1.85 o
   9   3   3       55.57       68.76      3.88 o
  10   3   3        2.23        1.96      1.19 o
  11   3   3        1.64       -0.61      1.19 o
  12   3   3       12.90       12.82      2.22 o
  13   3   3        0.48        2.90      1.53 o
  14   3   3        0.16       -0.58      2.14 o
  15   3   3        1.82       -2.39      2.39 o
 -17   4   3        0.03        0.57      3.42 o
 -16   4   3        2.89        2.66      1.63 o
 -15   4   3        8.29        6.16      1.68 o
 -14   4   3        1.78        3.25      1.21 o
 -13   4   3       98.13       99.60      2.90 o
 -12   4   3        1.12        1.01      0.98 o
 -11   4   3        2.32        2.89      1.00 o
 -10   4   3       38.46       39.87      2.01 o
  -9   4   3      250.18      227.40      3.59 o
  -8   4   3      900.08      910.95      8.66 o
  -7   4   3      252.03      269.25      3.54 o
  -6   4   3      155.73      183.36      2.17 o
  -5   4   3      199.22      211.27      3.14 o
  -4   4   3      991.98     1104.74     10.72 o
  -3   4   3     3374.49     3653.14     32.68 o
  -2   4   3     4238.51     4385.21     49.96 o
  -1   4   3     1096.19     1115.51     11.84 o
   0   4   3       21.53       14.72      1.51 o
   1   4   3      329.87      336.80      4.55 o
   2   4   3      100.78       91.44      2.01 o
   3   4   3      155.53      181.51      3.09 o
   4   4   3        0.11        0.61      0.65 o
   5   4   3       11.84       11.56      0.81 o
   6   4   3       25.40       25.07      1.24 o
   7   4   3        0.18        0.22      0.67 o
   8   4   3        4.91        3.42      1.09 o
   9   4   3        0.02        1.78      1.17 o
  10   4   3       34.61       41.42      3.01 o
  11   4   3        0.06       -1.20      1.20 o
  12   4   3        0.46        1.74      1.79 o
  13   4   3        0.75       -0.73      1.48 o
  14   4   3        0.06       -0.36      1.93 o
  15   4   3        0.23       -0.71      2.73 o
 -17   5   3        0.34        0.34      3.19 o
 -16   5   3        7.40        5.00      2.92 o
 -15   5   3        9.48       11.39      1.39 o
 -14   5   3       46.26       54.80      3.08 o
 -13   5   3        4.92        4.87      1.15 o
 -12   5   3       11.75        9.78      1.21 o
 -11   5   3       14.84       16.11      1.24 o
 -10   5   3       12.81       11.80      1.15 o
  -9   5   3      907.87      879.62     10.48 o
  -8   5   3       10.20       15.40      0.86 o
  -7   5   3       43.03       48.71      1.68 o
  -6   5   3       82.23       89.05      2.82 o
  -5   5   3       62.66       69.13      2.10 o
  -4   5   3        0.35        0.56      0.60 o
  -3   5   3        7.79        1.73      0.62 o
  -2   5   3      966.73      881.93      9.70 o
  -1   5   3       20.46       23.82      1.38 o
   0   5   3      219.11      212.37      3.94 o
   1   5   3       67.37       72.46      1.82 o
   2   5   3        4.30        5.37      0.71 o
   3   5   3        7.97        8.04      0.68 o
   4   5   3        5.95        7.02      0.79 o
   5   5   3       17.58       22.34      1.11 o
   6   5   3        3.94        3.08      1.20 o
   7   5   3        0.00        1.46      0.75 o
   8   5   3        2.70        2.45      1.04 o
   9   5   3       23.49       24.50      1.99 o
  10   5   3        8.57        8.00      2.25 o
  11   5   3        1.75        1.79      1.35 o
  12   5   3        5.17        5.56      1.98 o
  13   5   3        0.01       -0.65      1.71 o
  14   5   3        0.00        0.27      1.90 o
  15   5   3        0.17        0.74      2.19 o
 -17   6   3        1.69       -2.61      2.87 o
 -16   6   3        1.44        6.72      3.00 o
 -15   6   3        0.01       -0.57      1.47 o
 -14   6   3        9.68       13.22      2.00 o
 -13   6   3        0.53        1.12      1.44 o
 -12   6   3        7.88        4.35      1.52 o
 -11   6   3        3.78        2.39      1.20 o
 -10   6   3      161.58      149.10      4.15 o
  -9   6   3      160.34      160.79      4.17 o
  -8   6   3        4.31        7.56      1.41 o
  -7   6   3      183.48      180.51      6.18 o
  -6   6   3       46.42       54.09      2.72 o
  -5   6   3       12.26       10.48      1.05 o
  -4   6   3       85.67       90.68      2.14 o
  -3   6   3       57.09       53.31      2.79 o
  -2   6   3     1950.09     1990.66     18.51 o
  -1   6   3      863.26      817.11     10.73 o
   0   6   3      324.20      331.05      6.30 o
   1   6   3      407.43      401.70      6.28 o
   2   6   3        6.34        5.91      0.74 o
   3   6   3      104.73      110.62      2.31 o
   4   6   3       16.23       19.89      1.01 o
   5   6   3       22.66       23.06      1.28 o
   6   6   3       10.58        9.59      1.00 o
   7   6   3        0.58        0.70      0.81 o
   8   6   3        6.34        5.27      1.07 o
   9   6   3       28.04       31.57      2.15 o
  10   6   3       18.56       19.26      1.92 o
  11   6   3        3.34        4.70      1.57 o
  12   6   3        5.85        4.71      1.99 o
  13   6   3        0.11        2.84      1.86 o
  14   6   3       10.94       13.75      2.64 o
  15   6   3        1.99        5.20      5.32 o
 -16   7   3        3.21        3.61      1.88 o
 -15   7   3        3.03        4.33      1.83 o
 -14   7   3        1.58        0.33      1.43 o
 -13   7   3       16.65       14.03      2.01 o
 -12   7   3        0.96       -1.20      1.20 o
 -11   7   3        1.25        0.84      1.33 o
 -10   7   3       39.61       36.31      2.36 o
  -9   7   3       26.64       27.10      2.32 o
  -8   7   3       57.41       64.64      4.19 o
  -7   7   3        0.17        0.48      1.40 o
  -6   7   3       11.12       10.86      1.13 o
  -5   7   3        3.38        3.41      0.85 o
  -4   7   3      105.49       92.75      2.26 o
  -3   7   3      147.77      119.54      2.96 o
  -2   7   3       28.92       30.19      1.05 o
  -1   7   3      755.85      753.65      8.82 o
   0   7   3       10.97        5.66      1.07 o
   1   7   3        7.21        7.63      1.08 o
   2   7   3       66.23       65.96      1.68 o
   3   7   3        9.24        9.10      0.88 o
   4   7   3       51.36       51.68      1.72 o
   5   7   3        1.31        1.90      0.87 o
   6   7   3        1.04        0.47      1.00 o
   7   7   3       15.24       15.91      1.88 o
   8   7   3      104.15       97.72      3.30 o
   9   7   3        1.98        1.06      0.99 o
  10   7   3        5.18        6.33      1.79 o
  11   7   3       13.88       12.61      1.84 o
  12   7   3        0.93       -0.05      1.40 o
  13   7   3        5.69        7.21      4.35 o
  14   7   3        4.14       11.61      3.15 o
  15   7   3        0.01        4.36      4.16 o
 -16   8   3        5.42        6.52      2.16 o
 -15   8   3        0.83        0.85      1.73 o
 -14   8   3       19.97       24.64      2.51 o
 -13   8   3        0.59       -1.45      1.45 o
 -12   8   3       11.30        8.18      1.95 o
 -11   8   3        4.40        5.92      1.61 o
 -10   8   3       15.42       16.50      2.89 o
  -9   8   3      103.28       97.08      3.42 o
  -8   8   3      480.27      501.59      8.47 o
  -7   8   3        0.03       -1.04      1.04 o
  -6   8   3       59.23       51.98      2.38 o
  -5   8   3        2.66        1.16      0.82 o
  -4   8   3      123.82      129.15      2.78 o
  -3   8   3      728.36      757.81      8.02 o
  -2   8   3      797.23      781.38      8.25 o
  -1   8   3      566.98      586.28      9.69 o
   0   8   3       19.42       16.75      1.08 o
   1   8   3       37.27       36.14      1.85 o
   2   8   3       70.92       75.86      2.36 o
   3   8   3       29.18       27.32      1.54 o
   4   8   3       17.85       16.64      1.39 o
   5   8   3        0.67       -0.93      1.20 o
   6   8   3       60.13       60.56      2.63 o
   7   8   3        2.04        4.34      1.39 o
   8   8   3        0.03        0.83      1.32 o
   9   8   3        0.01       -0.66      1.53 o
  10   8   3        1.45        1.25      1.53 o
  11   8   3        5.53        3.42      1.87 o
  12   8   3        1.75        0.95      1.96 o
  13   8   3        1.16        1.92      3.97 o
  14   8   3        2.63        8.36      5.42 o
 -15   9   3        1.00        2.39      1.82 o
 -14   9   3       35.05       44.65      3.11 o
 -13   9   3        0.87        0.20      2.26 o
 -12   9   3       21.43       17.63      2.96 o
 -11   9   3        0.50       -0.33      1.37 o
 -10   9   3        4.57        2.11      1.38 o
  -9   9   3      233.36      235.72      5.56 o
  -8   9   3       17.43       16.21      1.89 o
  -7   9   3       20.12       14.20      1.77 o
  -6   9   3      225.87      231.80      5.00 o
  -5   9   3      335.34      332.07      5.15 o
  -4   9   3        7.38        7.78      1.03 o
  -3   9   3      671.41      629.81      8.64 o
  -2   9   3      172.60      165.17      3.22 o
  -1   9   3      141.40      135.28      3.78 o
   0   9   3      182.95      165.77      6.32 o
   1   9   3        3.11        2.05      1.00 o
   2   9   3      141.73      140.76      3.26 o
   3   9   3        0.22       -0.91      0.91 o
   4   9   3      172.61      165.73      3.66 o
   5   9   3       23.23       25.36      1.88 o
   6   9   3       23.72       19.41      1.80 o
   7   9   3       45.47       44.90      3.55 o
   8   9   3       53.65       49.47      3.09 o
   9   9   3       12.71       13.17      2.60 o
  10   9   3        0.52        1.87      1.65 o
  11   9   3        2.60        1.04      1.58 o
  12   9   3        0.08        0.97      2.33 o
  13   9   3        0.04       -2.13      2.33 o
  14   9   3        1.37        3.31      2.78 o
 -15  10   3        3.40        6.32      2.14 o
 -14  10   3        0.64        2.75      1.89 o
 -13  10   3       26.25       28.47      2.65 o
 -12  10   3        1.93       -1.59      1.93 o
 -11  10   3        1.37        2.18      1.64 o
 -10  10   3       39.03       45.17      2.99 o
  -9  10   3       95.16       97.26      5.34 o
  -8  10   3      100.72       95.21      4.16 o
  -7  10   3       74.98       72.16      2.97 o
  -6  10   3       14.67       14.00      1.70 o
  -5  10   3      244.76      267.60      5.50 o
  -4  10   3      194.16      185.34      3.40 o
  -3  10   3       38.40       50.17      2.34 o
  -2  10   3       88.31       82.02      2.88 o
  -1  10   3      478.83      472.73     10.95 o
   0  10   3      121.65      125.03      3.51 o
   1  10   3      109.70      105.76      3.24 o
   2  10   3        8.84        9.68      1.26 o
   3  10   3       13.52       12.21      1.37 o
   4  10   3      236.95      242.14      4.66 o
   5  10   3        0.80        1.50      1.10 o
   6  10   3        4.33        1.63      1.36 o
   7  10   3        0.02        1.77      1.69 o
   8  10   3        0.34       -1.25      1.39 o
   9  10   3       23.67       25.45      2.58 o
  10  10   3        4.52        1.48      1.55 o
  11  10   3        0.01       -1.67      1.67 o
  12  10   3        0.04        0.24      2.71 o
  13  10   3        0.21        4.54      2.94 o
 -14  11   3       11.99       12.72      2.37 o
 -13  11   3       10.44        6.22      1.97 o
 -12  11   3       32.12       34.40      2.92 o
 -11  11   3        0.11       -1.48      1.48 o
 -10  11   3        0.60       -1.22      1.34 o
  -9  11   3       16.92       18.71      2.16 o
  -8  11   3        4.23        3.82      1.55 o
  -7  11   3       72.28       78.40      3.33 o
  -6  11   3        0.00       -0.25      1.21 o
  -5  11   3      136.54      128.07      4.76 o
  -4  11   3        0.91       -0.90      1.73 o
  -3  11   3      103.00      103.70      3.34 o
  -2  11   3        2.45        0.35      1.05 o
  -1  11   3      121.41      126.08      3.69 o
   0  11   3        0.38        1.06      1.12 o
   1  11   3      668.36      632.66      9.76 o
   2  11   3      144.03      150.57      3.69 o
   3  11   3      231.70      219.05      4.53 o
   4  11   3        0.22       -0.83      1.06 o
   5  11   3       27.94       26.15      2.45 o
   6  11   3        3.86        2.49      1.82 o
   7  11   3       33.56       32.59      2.74 o
   8  11   3        1.02        0.14      1.42 o
   9  11   3        3.89        1.02      1.62 o
  10  11   3        8.68        7.31      2.70 o
  11  11   3        7.28        4.46      2.59 o
  12  11   3        1.08        6.70      2.94 o
  13  11   3        0.64        0.20      5.51 o
 -14  12   3       13.08       13.99      2.53 o
 -13  12   3        5.11        2.68      1.97 o
 -12  12   3        6.92       10.27      2.21 o
 -11  12   3        0.11       -1.49      1.49 o
 -10  12   3       11.07       10.73      2.00 o
  -9  12   3        8.21        7.31      1.74 o
  -8  12   3        0.78       -0.76      1.57 o
  -7  12   3       23.91       27.54      2.87 o
  -6  12   3       32.71       33.48      2.97 o
  -5  12   3        3.89        2.62      1.73 o
  -4  12   3       56.85       53.57      4.06 o
  -3  12   3        7.63        6.71      1.42 o
  -2  12   3      206.21      207.72      4.90 o
  -1  12   3      122.29      117.88      4.33 o
   0  12   3       36.36       36.30      2.74 o
   1  12   3      388.99      386.30     11.40 o
   2  12   3      214.51      225.62      4.68 o
   3  12   3      269.92      279.39      5.30 o
   4  12   3       63.04       64.34      3.09 o
   5  12   3        5.18        2.94      1.54 o
   6  12   3        1.67        0.36      1.48 o
   7  12   3        0.26        0.99      1.56 o
   8  12   3        3.65       -0.27      1.52 o
   9  12   3        1.77        2.11      1.71 o
  10  12   3       15.55       21.14      3.62 o
  11  12   3        1.58        0.46      2.28 o
  12  12   3        0.91       -2.14      2.37 o
 -13  13   3       15.76       16.42      3.03 o
 -12  13   3        1.91        1.91      2.96 o
 -11  13   3        3.00        1.40      2.15 o
 -10  13   3        0.08        0.07      1.89 o
  -9  13   3        1.30        3.16      1.90 o
  -8  13   3        6.19        5.97      2.05 o
  -7  13   3       31.95       28.49      3.01 o
  -6  13   3        8.17        5.93      2.13 o
  -5  13   3        7.97        4.89      1.84 o
  -4  13   3        6.75        4.98      1.85 o
  -3  13   3       24.87       28.60      2.65 o
  -2  13   3       16.80       20.94      2.04 o
  -1  13   3       32.34       36.09      3.07 o
   0  13   3        6.94        6.45      1.51 o
   1  13   3       81.06       78.76      2.84 o
   2  13   3      192.54      189.28      4.38 o
   3  13   3       10.71       11.88      1.62 o
   4  13   3       22.01       21.19      2.19 o
   5  13   3        0.27        2.10      1.51 o
   6  13   3        1.08        2.25      1.61 o
   7  13   3        0.71       -0.12      1.54 o
   8  13   3        1.20        0.70      1.70 o
   9  13   3        0.92       -0.87      2.19 o
  10  13   3        1.59       -0.03      3.09 o
  11  13   3        5.89        6.30      3.00 o
 -12  14   3        4.54        9.66      2.75 o
 -11  14   3        0.03       -1.28      2.18 o
 -10  14   3       15.39       18.46      3.05 o
  -9  14   3        2.22        4.38      2.10 o
  -8  14   3        0.05        0.40      1.76 o
  -7  14   3        3.49       -0.59      1.79 o
  -6  14   3        0.00       -0.06      1.81 o
  -5  14   3        0.03       -0.18      1.66 o
  -4  14   3       26.63       27.45      5.61 o
  -3  14   3        0.03        0.51      3.48 o
  -2  14   3        0.00        0.18      1.16 o
  -1  14   3        5.32        4.90      1.43 o
   0  14   3        3.41        5.81      1.45 o
   1  14   3        6.50        7.31      1.39 o
   2  14   3       23.15       24.85      1.96 o
   3  14   3        2.16        3.03      1.50 o
   4  14   3        3.69        1.24      1.54 o
   5  14   3        0.40        2.02      1.56 o
   6  14   3        2.01        2.15      1.73 o
   7  14   3        8.99        9.78      3.08 o
   8  14   3        1.70        2.51      2.46 o
   9  14   3        9.47        5.57      2.80 o
  10  14   3        0.43        2.08      2.64 o
 -11  15   3        4.88        4.73      2.60 o
 -10  15   3       15.37       18.05      3.19 o
  -9  15   3        4.52        6.66      2.47 o
  -8  15   3       12.89       13.92      2.74 o
  -7  15   3        0.27       -2.05      2.05 o
  -6  15   3       37.43       42.60      3.98 o
  -5  15   3        0.00       -1.65      1.65 o
  -4  15   3        2.59        2.22      2.28 o
  -3  15   3        0.87        1.19      1.96 o
  -2  15   3        5.84        6.77      2.01 o
  -1  15   3       21.44       19.96      2.10 o
   0  15   3        6.88        8.44      1.49 o
   1  15   3       51.60       51.28      2.64 o
   2  15   3       11.04       10.67      1.66 o
   3  15   3        0.50        0.24      1.37 o
   4  15   3        1.30        0.33      1.51 o
   5  15   3        4.67        5.32      1.89 o
   6  15   3        8.07       10.26      2.55 o
   7  15   3        0.12       -2.12      2.12 o
   8  15   3        0.02       -1.49      2.23 o
   9  15   3        0.51        0.25      2.37 o
 -10  16   3        0.10       -1.61      2.20 o
  -9  16   3       20.45       26.51      4.79 o
  -8  16   3       16.61       15.43      3.00 o
  -7  16   3        0.29        0.74      2.19 o
  -6  16   3       39.52       44.71      3.79 o
  -5  16   3       21.84       19.59      2.81 o
  -4  16   3        0.04        0.10      1.99 o
  -3  16   3        2.72        6.15      2.54 o
  -2  16   3        0.08        1.28      2.18 o
  -1  16   3       12.16       12.02      2.32 o
   0  16   3        1.49        1.84      1.35 o
   1  16   3       17.23       15.75      1.86 o
   2  16   3        0.00       -0.23      1.44 o
   3  16   3       27.75       29.72      2.66 o
   4  16   3        0.50       -0.42      1.83 o
   5  16   3        1.69       -0.02      2.18 o
   6  16   3        9.95        9.25      3.39 o
   7  16   3        2.58       -0.55      2.42 o
   8  16   3        4.25        6.65      3.00 o
  -8  17   3        8.40        6.51      2.90 o
  -7  17   3        0.33       -1.08      2.18 o
  -6  17   3       10.00        9.68      2.87 o
  -5  17   3        0.39        0.66      2.46 o
  -4  17   3       18.92       16.87      3.49 o
  -3  17   3        0.89       -0.72      2.22 o
  -2  17   3        6.62        5.08      2.69 o
  -1  17   3       19.91       14.10      3.21 o
   0  17   3       34.05       32.44      3.25 o
   1  17   3        4.20        5.50      2.11 o
   2  17   3       11.32       20.09      2.83 o
   3  17   3        0.25        1.54      1.95 o
   4  17   3       29.11       32.61      3.46 o
   5  17   3        6.04        8.61      3.08 o
   6  17   3       15.13       12.75      3.48 o
   7  17   3        0.08       -1.41      2.39 o
  -6  18   3        1.49        1.35      2.72 o
  -5  18   3        2.29        3.37      2.69 o
  -4  18   3        0.51        0.26      2.51 o
  -3  18   3        0.03       -2.06      2.61 o
  -2  18   3        0.49       -0.04      2.40 o
  -1  18   3        3.06        0.05      2.27 o
   0  18   3        0.87        0.90      3.97 o
   1  18   3        2.12       -1.84      1.84 o
   2  18   3        5.23        6.29      2.35 o
   3  18   3        0.31        0.89      2.04 o
   4  18   3        1.26        0.42      2.15 o
   5  18   3        3.85        1.93      3.97 o
  -3  19   3        2.15       -0.57      2.72 o
  -2  19   3        0.13        2.15      2.75 o
  -1  19   3       10.50       11.41      3.47 o
   0  19   3        0.04       -0.08      3.77 o
   1  19   3        0.58        1.79      3.87 o
 -17   0   4        0.24        5.22      4.26 o
 -16   0   4        7.96        8.32      4.45 o
 -15   0   4        0.38       -0.58      3.09 o
 -14   0   4       87.21       75.86      7.35 o
 -13   0   4       33.86       28.25      5.03 o
 -12   0   4       33.55       28.25      4.64 o
 -11   0   4      132.86      140.36      5.29 o
 -10   0   4       47.11       41.41      4.84 o
  -9   0   4      147.31      145.60      5.10 o
  -8   0   4        0.68       -0.30      1.14 o
  -7   0   4        1.35       -0.11      1.35 o
  -6   0   4       56.13       69.89      9.87 o
  -5   0   4      192.66      177.84      3.97 o
  -4   0   4      128.48      144.57      2.50 o
  -3   0   4     2019.84     2002.66     20.04 o
  -2   0   4       88.65       96.61      2.24 o
  -1   0   4        0.89        1.19      0.70 o
   0   0   4      221.04      217.62      3.70 o
   1   0   4        4.28        5.45      0.67 o
   2   0   4      719.95      735.60      9.40 o
   3   0   4      829.35      889.22     12.89 o
   4   0   4       12.17       13.06      3.40 o
   5   0   4      110.10      117.39      3.55 o
   6   0   4       46.71       45.15      3.04 o
   7   0   4        1.16        0.62      1.42 o
   8   0   4      166.47      158.14      4.69 o
   9   0   4        0.15        1.28      1.38 o
  10   0   4        3.61        1.12      1.51 o
  11   0   4       91.72       88.61      4.69 o
  12   0   4       20.64       15.93      3.44 o
  13   0   4       13.12       16.44      4.64 o
  14   0   4       10.01       16.64      5.03 o
  15   0   4        0.98       -3.29      4.06 o
 -17   1   4        0.67        4.11      3.09 o
 -16   1   4        2.54        5.22      3.01 o
 -15   1   4       28.81       32.42      4.03 o
 -14   1   4       25.36       27.86      3.69 o
 -13   1   4        2.13        0.72      2.25 o
 -12   1   4       56.70       51.64      3.96 o
 -11   1   4       29.42       32.04      2.41 o
 -10   1   4      235.20      235.02      4.88 o
  -9   1   4       59.42       58.10      3.62 o
  -8   1   4       30.61       26.13      2.26 o
  -7   1   4        4.29        3.32      0.87 o
  -6   1   4        5.38        7.79      0.75 o
  -5   1   4        8.38       13.02      0.81 o
  -4   1   4     1508.62     1557.02     11.86 o
  -3   1   4        0.50        0.55      0.39 o
  -2   1   4      104.16      102.42      1.51 o
  -1   1   4      117.22      106.13      1.64 o
   0   1   4       56.13       59.75      1.13 o
   1   1   4       97.32      101.20      1.54 o
   2   1   4      327.75      349.54      4.32 o
   3   1   4      253.04      269.06      3.19 o
   4   1   4        5.91        7.36      0.86 o
   5   1   4       14.55       15.29      0.97 o
   6   1   4        0.81        0.41      0.78 o
   7   1   4        1.02        0.10      0.81 o
   8   1   4        2.92        4.30      1.46 o
   9   1   4        9.53        9.21      1.27 o
  10   1   4        4.07        1.08      1.04 o
  11   1   4        7.99        7.68      1.36 o
  12   1   4       28.51       24.99      2.13 o
  13   1   4        0.34        0.08      1.78 o
  14   1   4        1.29        5.78      3.00 o
  15   1   4        2.78        3.20      3.08 o
 -17   2   4        0.67        2.56      2.06 o
 -16   2   4        0.95        3.95      2.78 o
 -15   2   4        2.83        5.88      2.73 o
 -14   2   4       28.30       30.72      3.76 o
 -13   2   4       13.05       11.66      2.19 o
 -12   2   4       59.77       60.69      3.27 o
 -11   2   4        5.97        7.23      1.76 o
 -10   2   4      736.14      741.08      9.34 o
  -9   2   4       47.01       49.03      1.96 o
  -8   2   4       65.09       70.31      2.14 o
  -7   2   4      146.92      145.74      2.76 o
  -6   2   4        4.86        6.40      0.75 o
  -5   2   4        1.96        2.17      0.55 o
  -4   2   4       60.44       83.61      1.60 o
  -3   2   4       74.00       90.19      1.38 o
  -2   2   4       45.54       52.01      1.05 o
  -1   2   4        6.25        6.68      0.53 o
   0   2   4      463.10      475.32      4.25 o
   1   2   4        0.02       -0.01      0.39 o
   2   2   4      249.75      244.64      2.73 o
   3   2   4      110.54      120.10      2.10 o
   4   2   4       41.43       44.23      1.39 o
   5   2   4        0.16       -0.30      0.62 o
   6   2   4        2.73        1.17      0.77 o
   7   2   4        0.00        0.21      0.79 o
   8   2   4        5.18        7.59      1.20 o
   9   2   4       15.89       20.10      1.53 o
  10   2   4       47.33       49.64      2.13 o
  11   2   4        4.46        1.93      1.18 o
  12   2   4       22.33       22.94      2.06 o
  13   2   4        0.00       -0.15      1.86 o
  14   2   4        9.17        7.51      3.08 o
  15   2   4        0.90        3.34      4.74 o
 -17   3   4        0.04        0.04      1.75 o
 -16   3   4        6.07        6.88      1.94 o
 -15   3   4       22.71       22.72      2.46 o
 -14   3   4        0.06       -0.47      1.46 o
 -13   3   4        3.68        1.88      1.32 o
 -12   3   4       73.34       73.22      4.55 o
 -11   3   4        9.49        8.04      1.90 o
 -10   3   4      683.92      697.02     10.14 o
  -9   3   4       45.54       44.67      1.85 o
  -8   3   4      129.88      128.75      2.84 o
  -7   3   4       63.09       55.47      1.87 o
  -6   3   4        9.00       12.38      0.74 o
  -5   3   4        5.00        7.23      0.53 o
  -4   3   4      126.92      132.03      2.02 o
  -3   3   4        5.60        3.95      0.47 o
  -2   3   4      167.89      179.20      2.21 o
  -1   3   4      442.89      498.32      6.24 o
   0   3   4        8.97        7.79      0.66 o
   1   3   4      500.40      497.31      5.32 o
   2   3   4       26.81       30.07      1.03 o
   3   3   4      109.29      107.44      1.88 o
   4   3   4       41.97       40.52      1.31 o
   5   3   4        0.01        0.10      0.67 o
   6   3   4        0.11       -0.74      0.74 o
   7   3   4        0.04        0.11      0.85 o
   8   3   4      216.93      198.59      4.85 o
   9   3   4        0.07       -0.55      1.14 o
  10   3   4       20.23       17.13      1.56 o
  11   3   4        0.46        1.16      1.23 o
  12   3   4       23.95       26.13      2.79 o
  13   3   4        0.39        2.86      2.07 o
  14   3   4        0.95        0.26      2.23 o
  15   3   4        1.67       -3.87      3.87 o
 -17   4   4        0.88        0.75      1.71 o
 -16   4   4        0.54        1.08      3.03 o
 -15   4   4       15.86       18.27      2.18 o
 -14   4   4        2.48       -0.50      1.37 o
 -13   4   4       82.42       77.73      2.99 o
 -12   4   4       43.93       46.89      2.35 o
 -11   4   4       26.91       31.15      1.98 o
 -10   4   4      433.43      443.74      7.23 o
  -9   4   4       98.77       94.93      5.17 o
  -8   4   4       28.08       23.41      1.35 o
  -7   4   4       32.56       34.25      1.46 o
  -6   4   4       15.98       15.66      1.08 o
  -5   4   4       18.02       18.36      1.87 o
  -4   4   4       10.10       14.57      0.87 o
  -3   4   4       42.30       50.98      1.07 o
  -2   4   4       32.18       32.83      1.05 o
  -1   4   4        3.16        4.20      0.59 o
   0   4   4       52.47       53.99      1.69 o
   1   4   4        1.83        2.11      0.77 o
   2   4   4       88.77       97.19      2.22 o
   3   4   4       52.55       55.55      1.38 o
   4   4   4       36.98       36.21      1.41 o
   5   4   4       27.28       25.52      1.30 o
   6   4   4        8.72        8.86      1.01 o
   7   4   4        2.40        0.18      0.89 o
   8   4   4      145.69      161.27      3.76 o
   9   4   4       17.45       20.15      1.72 o
  10   4   4       52.53       52.48      2.72 o
  11   4   4       19.22       18.71      1.90 o
  12   4   4        9.87        8.23      2.16 o
  13   4   4       19.77       25.08      3.87 o
  14   4   4        5.29        5.90      3.01 o
 -16   5   4        0.13        1.55      2.80 o
 -15   5   4       37.46       41.73      3.41 o
 -14   5   4       12.77        8.16      2.18 o
 -13   5   4       13.18       14.74      1.49 o
 -12   5   4        5.69        5.62      1.17 o
 -11   5   4       20.85       24.36      2.15 o
 -10   5   4        4.01        3.87      1.02 o
  -9   5   4      153.83      157.40      3.49 o
  -8   5   4      429.48      432.85      6.83 o
  -7   5   4        8.36        8.16      1.16 o
  -6   5   4        2.68        2.16      0.62 o
  -5   5   4       13.40       11.02      1.39 o
  -4   5   4      608.11      673.01      8.18 o
  -3   5   4       15.37       11.98      0.98 o
  -2   5   4        2.35        3.59      0.60 o
  -1   5   4      326.01      357.61      4.94 o
   0   5   4        1.24        2.56      0.66 o
   1   5   4      579.91      593.99      6.67 o
   2   5   4       15.62       13.24      1.04 o
   3   5   4       33.97       31.84      1.40 o
   4   5   4       90.30       89.16      2.45 o
   5   5   4        0.96        0.70      0.85 o
   6   5   4       23.61       28.50      1.79 o
   7   5   4       20.47       17.01      1.30 o
   8   5   4      165.28      179.58      3.91 o
   9   5   4       34.97       38.91      2.41 o
  10   5   4        2.20        0.69      1.65 o
  11   5   4        6.77        8.54      2.51 o
  12   5   4        1.59        0.28      7.54 o
  13   5   4        6.26       14.45      5.22 o
  14   5   4        0.30       -0.70      2.73 o
 -16   6   4        0.09        4.13      2.83 o
 -15   6   4        0.89        0.32      1.85 o
 -14   6   4        3.71        6.47      2.07 o
 -13   6   4        4.93        2.51      1.76 o
 -12   6   4        6.49        3.32      1.56 o
 -11   6   4        4.29        4.08      1.59 o
 -10   6   4      259.21      249.92      6.45 o
  -9   6   4      219.72      225.92      5.93 o
  -8   6   4        0.01       -1.27      1.27 o
  -7   6   4       22.39       26.24      1.69 o
  -6   6   4       18.46       16.84      1.46 o
  -5   6   4       14.70       13.68      1.16 o
  -4   6   4       48.07       42.07      2.27 o
  -3   6   4       93.28       92.93      2.79 o
  -2   6   4      300.41      306.02      4.44 o
  -1   6   4        5.77        5.75      1.09 o
   0   6   4      142.41      141.97      2.92 o
   1   6   4      190.65      196.92      3.84 o
   2   6   4      155.73      151.93      3.48 o
   3   6   4      130.06      130.91      2.73 o
   4   6   4        3.44        2.52      0.88 o
   5   6   4        2.89        3.92      1.00 o
   6   6   4        0.02       -0.85      0.90 o
   7   6   4       18.46       14.44      1.73 o
   8   6   4       13.99       16.94      1.86 o
   9   6   4       68.66       66.27      3.63 o
  10   6   4        0.01       -0.88      1.57 o
  11   6   4        0.98        0.04      1.62 o
  12   6   4        0.01        0.12      2.51 o
  13   6   4        1.99        2.19      2.73 o
  14   6   4        1.20       -0.10      5.80 o
 -16   7   4        3.34        6.27      2.33 o
 -15   7   4       24.69       33.54      3.29 o
 -14   7   4       11.26        8.50      2.25 o
 -13   7   4       15.39       12.33      2.24 o
 -12   7   4        0.57        0.33      1.60 o
 -11   7   4       13.00       11.67      1.99 o
 -10   7   4      166.75      163.93      5.24 o
  -9   7   4        5.03        5.53      1.63 o
  -8   7   4       46.73       43.48      2.79 o
  -7   7   4        9.63       11.10      1.72 o
  -6   7   4        8.67        6.41      1.20 o
  -5   7   4        1.82        1.05      0.77 o
  -4   7   4       10.82       17.73      5.73 o
  -3   7   4      305.14      310.33      5.64 o
  -2   7   4      143.02      159.32      2.90 o
  -1   7   4       54.04       46.66      2.16 o
   0   7   4        1.04       -0.84      0.84 o
   1   7   4      102.72       95.57      3.05 o
   2   7   4        8.88       11.38      1.27 o
   3   7   4       53.02       48.97      2.30 o
   4   7   4        0.03       -0.85      0.85 o
   5   7   4        2.10        0.85      1.13 o
   6   7   4       22.29       20.92      1.82 o
   7   7   4        5.60        4.51      1.40 o
   8   7   4       87.20       71.21      3.83 o
   9   7   4       27.47       36.88      2.93 o
  10   7   4       10.79       10.55      2.19 o
  11   7   4        3.29        3.82      2.25 o
  12   7   4        0.04       -0.68      2.19 o
  13   7   4        2.27        3.35      2.80 o
  14   7   4        0.01       -0.58      2.74 o
 -15   8   4        0.36       -1.75      1.85 o
 -14   8   4        1.94        2.01      1.90 o
 -13   8   4        0.30        1.95      1.78 o
 -12   8   4       10.52       12.14      2.18 o
 -11   8   4       17.38       17.51      2.71 o
 -10   8   4        0.55       -0.78      1.44 o
  -9   8   4       26.63       24.47      2.44 o
  -8   8   4       14.07       13.86      2.84 o
  -7   8   4        8.56        7.34      1.65 o
  -6   8   4       31.55       25.93      4.16 o
  -5   8   4       29.92       22.49      1.77 o
  -4   8   4       27.79       29.43      1.84 o
  -3   8   4      164.50      165.80      4.05 o
  -2   8   4      265.57      262.11      6.54 o
  -1   8   4       49.25       45.19      2.28 o
   0   8   4      183.08      175.16      4.19 o
   1   8   4       13.27       12.31      2.01 o
   2   8   4      571.24      537.68      7.67 o
   3   8   4       64.39       64.51      2.43 o
   4   8   4        7.12        5.69      1.58 o
   5   8   4        0.38        0.00      1.13 o
   6   8   4        0.07       -0.13      1.13 o
   7   8   4        2.38        3.96      1.56 o
   8   8   4        0.82        0.52      1.61 o
   9   8   4        4.10        2.25      1.94 o
  10   8   4        1.14       -1.16      2.74 o
  11   8   4        5.75        4.62      2.53 o
  12   8   4        1.34        2.17      6.48 o
  13   8   4        2.95        4.79      2.94 o
 -15   9   4        2.58        5.41      2.29 o
 -14   9   4        0.08        0.41      1.89 o
 -13   9   4        0.04       -1.26      1.63 o
 -12   9   4        4.68        5.28      2.00 o
 -11   9   4       23.85       19.85      2.58 o
 -10   9   4        0.75        0.82      1.58 o
  -9   9   4       43.26       43.32      3.42 o
  -8   9   4       43.45       39.40      3.76 o
  -7   9   4       40.10       32.50      3.41 o
  -6   9   4        0.38        1.18      1.76 o
  -5   9   4      140.79      136.29      3.86 o
  -4   9   4       34.46       47.02      3.02 o
  -3   9   4        4.94        2.53      1.18 o
  -2   9   4      910.91      876.76     12.35 o
  -1   9   4       37.03       39.44      3.09 o
   0   9   4       75.77       77.50      2.96 o
   1   9   4       90.62       90.67      3.18 o
   2   9   4      586.10      567.29      8.13 o
   3   9   4       24.35       22.87      1.78 o
   4   9   4        7.32        2.61      1.20 o
   5   9   4       26.49       27.22      2.07 o
   6   9   4        6.63        3.48      1.39 o
   7   9   4       49.58       42.46      3.22 o
   8   9   4       12.48       14.61      2.24 o
   9   9   4       12.61       14.38      2.84 o
  10   9   4        0.00        2.48      2.31 o
  11   9   4        1.40       -1.16      2.19 o
  12   9   4        0.91        3.69      3.19 o
  13   9   4        0.23       -2.39      2.39 o
 -14  10   4        0.01       -1.76      1.76 o
 -13  10   4        0.71       -1.01      2.18 o
 -12  10   4       10.32       10.05      4.45 o
 -11  10   4        3.05        1.28      2.18 o
 -10  10   4        7.11        5.52      2.42 o
  -9  10   4        4.23        7.25      2.53 o
  -8  10   4       12.40       10.40      2.56 o
  -7  10   4        0.05        3.71      2.00 o
  -6  10   4        1.81        1.71      1.84 o
  -5  10   4       25.81       30.54      3.35 o
  -4  10   4      231.74      211.96      4.86 o
  -3  10   4      197.78      197.59      4.73 o
  -2  10   4     1037.12     1002.42     13.91 o
  -1  10   4       90.17       97.39      3.41 o
   0  10   4      514.54      514.04      8.52 o
   1  10   4      290.42      289.09      5.33 o
   2  10   4      566.57      577.66      8.41 o
   3  10   4      153.04      150.87      3.82 o
   4  10   4      108.37      114.45      3.98 o
   5  10   4       22.88       25.32      2.07 o
   6  10   4        8.93        9.72      2.03 o
   7  10   4       14.47       18.00      2.32 o
   8  10   4        0.50       -0.30      1.94 o
   9  10   4        4.06        2.83      1.81 o
  10  10   4        0.10        2.60      2.39 o
  11  10   4        1.22        0.09      2.45 o
  12  10   4        3.88        1.14      2.80 o
 -14  11   4        0.32        1.58      2.64 o
 -13  11   4        1.15        4.33      4.06 o
 -12  11   4        0.11       -0.48      4.06 o
 -11  11   4       26.86       33.61      4.27 o
 -10  11   4        1.26        4.06      2.32 o
  -9  11   4       17.24       12.56      2.86 o
  -8  11   4       13.65       15.00      3.06 o
  -7  11   4       65.16       58.42      4.58 o
  -6  11   4       10.00        8.91      2.59 o
  -5  11   4      155.49      141.10      6.42 o
  -4  11   4       68.79       70.23      3.12 o
  -3  11   4      208.56      186.87      8.22 o
  -2  11   4      274.12      274.27      5.80 o
  -1  11   4        5.25        7.51      1.53 o
   0  11   4       26.79       27.36      2.14 o
   1  11   4        8.27        5.89      1.33 o
   2  11   4       14.81       16.34      1.68 o
   3  11   4        1.67        1.26      1.16 o
   4  11   4       16.54       20.19      2.43 o
   5  11   4       34.02       32.62      2.82 o
   6  11   4       10.43        8.24      1.93 o
   7  11   4       36.82       33.67      2.98 o
   8  11   4        1.41        2.80      1.74 o
   9  11   4        1.81        3.38      2.25 o
  10  11   4        0.61        0.17      2.71 o
  11  11   4        0.00        1.74      2.45 o
  12  11   4        1.56        3.71      3.00 o
 -13  12   4       15.47       18.73      3.88 o
 -12  12   4        0.12       -1.39      2.45 o
 -11  12   4       12.19       11.52      3.21 o
 -10  12   4        1.27        2.14      2.37 o
  -9  12   4        1.52       -1.75      1.75 o
  -8  12   4        0.73        2.74      2.32 o
  -7  12   4        4.06        8.22      2.56 o
  -6  12   4       22.18       24.77      6.00 o
  -5  12   4       24.46       19.80      3.16 o
  -4  12   4       55.38       49.14      3.26 o
  -3  12   4       37.67       25.85      2.61 o
  -2  12   4        8.94        8.61      1.64 o
  -1  12   4        5.67        3.58      1.38 o
   0  12   4        0.31       -0.73      1.18 o
   1  12   4        1.69        1.52      1.16 o
   2  12   4        1.51        1.92      1.20 o
   3  12   4       72.02       80.86      4.72 o
   4  12   4      129.04      132.00      4.08 o
   5  12   4        1.17        2.46      1.70 o
   6  12   4       29.39       26.97      2.87 o
   7  12   4        2.72        2.04      1.68 o
   8  12   4        0.01       -1.90      1.90 o
   9  12   4        1.73        1.93      3.48 o
  10  12   4        0.02       -0.65      4.84 o
  11  12   4        0.02       -1.26      2.60 o
 -12  13   4        5.91        1.22      5.51 o
 -11  13   4       16.07       16.70      3.72 o
 -10  13   4        6.82        6.58      3.48 o
  -9  13   4       11.84       12.15      3.25 o
  -8  13   4        5.44        7.52      2.74 o
  -7  13   4        3.40        1.24      2.18 o
  -6  13   4       28.30       23.28      3.53 o
  -5  13   4        0.14        0.06      1.90 o
  -4  13   4       37.77       33.36      3.75 o
  -3  13   4        0.71        3.20      1.98 o
  -2  13   4       44.56       45.54      2.67 o
  -1  13   4        0.42        0.33      1.54 o
   0  13   4       17.19       17.23      2.02 o
   1  13   4       54.99       52.14      2.57 o
   2  13   4       24.71       22.66      2.00 o
   3  13   4        5.92        6.38      1.51 o
   4  13   4       53.75       42.70      2.90 o
   5  13   4        0.29       -1.44      1.44 o
   6  13   4        3.49        4.25      1.86 o
   7  13   4        0.13       -0.26      2.04 o
   8  13   4        2.72        2.42      2.51 o
   9  13   4        0.63        0.99      2.31 o
  10  13   4        3.16        4.57      3.87 o
 -11  14   4        2.11       -1.19      3.29 o
 -10  14   4        9.57       13.91      3.77 o
  -9  14   4        0.65        0.09      3.29 o
  -8  14   4        0.20        3.04      2.56 o
  -7  14   4        7.20        9.39      4.74 o
  -6  14   4        4.30        6.32      2.64 o
  -5  14   4        5.50        4.97      6.38 o
  -4  14   4       33.97       35.69      9.38 o
  -3  14   4        0.01        0.35      2.06 o
  -2  14   4        1.41        3.43      1.54 o
  -1  14   4        1.08        1.06      1.39 o
   0  14   4        0.98        1.51      1.44 o
   1  14   4        1.85        2.10      1.34 o
   2  14   4        0.32       -1.16      1.16 o
   3  14   4        4.06        3.41      2.07 o
   4  14   4       11.67       15.81      3.15 o
   5  14   4        2.13        3.77      2.19 o
   6  14   4        0.93        3.92      2.28 o
   7  14   4        3.45        1.84      2.25 o
   8  14   4        2.62        0.77      2.46 o
   9  14   4        5.03        5.75      3.48 o
 -10  15   4       33.89       52.36      5.53 o
  -9  15   4        4.17       11.27      5.71 o
  -8  15   4        8.17        6.32      3.07 o
  -7  15   4        0.69        1.17      2.40 o
  -6  15   4        9.35       12.71      4.45 o
  -5  15   4        1.16       -1.31      2.18 o
  -4  15   4        0.50       -0.27      2.22 o
  -3  15   4        0.35       -2.51      2.51 o
  -2  15   4        2.14        3.63      2.42 o
  -1  15   4        1.87        3.34      1.89 o
   0  15   4        0.17        0.15      1.27 o
   1  15   4        1.56        1.96      1.42 o
   2  15   4        1.60        1.03      1.99 o
   3  15   4        2.80        3.43      2.11 o
   4  15   4        0.08       -1.16      1.86 o
   5  15   4        0.00       -1.05      2.80 o
   6  15   4        0.64        0.34      2.39 o
   7  15   4        0.00        0.46      2.42 o
   8  15   4        3.17        6.29      3.01 o
  -9  16   4        1.64        0.91      4.93 o
  -8  16   4        3.86        2.42      2.97 o
  -7  16   4        2.42        0.15      4.45 o
  -6  16   4        3.73        0.77      2.59 o
  -5  16   4        8.53        6.94      4.84 o
  -4  16   4        0.25       -1.47      3.38 o
  -3  16   4        8.08        7.97      3.19 o
  -2  16   4        0.00        0.67      2.40 o
  -1  16   4        4.89        1.96      2.43 o
   0  16   4        0.02       -1.15      1.44 o
   1  16   4        0.98        0.71      1.55 o
   2  16   4        0.63        1.06      1.97 o
   3  16   4       14.20       19.58      2.85 o
   4  16   4        0.16       -0.36      2.02 o
   5  16   4        1.96       -0.56      2.14 o
   6  16   4        1.35       -0.06      2.53 o
   7  16   4        4.04        1.77      2.73 o
  -7  17   4        1.00       -1.24      2.74 o
  -6  17   4        3.45        5.54      3.58 o
  -5  17   4        6.29       10.18      3.41 o
  -4  17   4        6.75        4.40      3.48 o
  -3  17   4       15.92       21.82      3.85 o
  -2  17   4        0.30       -0.21      2.36 o
  -1  17   4        0.04        1.84      1.95 o
   0  17   4        1.11        1.33      2.09 o
   1  17   4        0.22        0.92      2.03 o
   2  17   4        0.01       -0.43      1.84 o
   3  17   4        2.13        2.87      2.13 o
   4  17   4        0.23       -0.21      2.92 o
   5  17   4        7.79        9.17      3.21 o
  -4  18   4        7.19        6.87      3.21 o
  -3  18   4        0.15       -2.74      3.68 o
  -2  18   4        0.33       -0.39      2.79 o
  -1  18   4        0.06        0.37      1.99 o
   0  18   4        0.23        1.26      2.83 o
   1  18   4       10.45       15.38      3.80 o
   2  18   4        4.49        4.11      3.00 o
 -16   1   5        0.02        1.42      1.90 o
 -15   1   5        0.07        1.69      1.75 o
 -14   1   5        0.03       -0.10      1.94 o
 -13   1   5        8.58        3.45      1.82 o
 -12   1   5       15.54       18.49      1.92 o
 -11   1   5      624.39      621.14      9.65 o
 -10   1   5       19.99       23.15      2.58 o
  -9   1   5      761.29      772.01     10.46 o
  -8   1   5      192.61      195.20      3.83 o
  -7   1   5       70.15       69.60      2.06 o
  -6   1   5       65.66       60.58      1.88 o
  -5   1   5      277.59      269.96      3.25 o
  -4   1   5       70.14       66.49      1.51 o
  -3   1   5      236.31      247.13      3.04 o
  -2   1   5       72.29       67.90      1.49 o
  -1   1   5       26.93       29.54      1.06 o
   0   1   5        4.67        4.19      0.57 o
   1   1   5       34.74       33.66      1.11 o
   2   1   5       56.89       57.24      1.37 o
   3   1   5        8.53        9.95      0.88 o
   4   1   5        1.68        1.25      0.68 o
   5   1   5       48.02       43.19      1.84 o
   6   1   5        4.68        5.96      1.05 o
   7   1   5       15.62       12.07      2.48 o
   8   1   5        0.04       -0.92      0.92 o
   9   1   5        2.04        1.46      1.07 o
  10   1   5        5.69        5.99      1.54 o
  11   1   5        0.04       -1.60      1.60 o
  12   1   5        0.04        1.94      2.05 o
  13   1   5        8.06        9.48      3.15 o
  14   1   5        4.94        0.00      4.06 o
 -16   2   5        2.14        4.55      2.30 o
 -15   2   5        3.67        5.99      2.46 o
 -14   2   5        0.39       -0.87      1.61 o
 -13   2   5        3.03        3.04      1.47 o
 -12   2   5       60.67       64.72      2.91 o
 -11   2   5       19.37       19.72      1.86 o
 -10   2   5      316.84      333.11      5.49 o
  -9   2   5      789.92      787.11     11.13 o
  -8   2   5        1.22        0.22      0.99 o
  -7   2   5      225.82      227.58      4.05 o
  -6   2   5       88.33       93.91      2.47 o
  -5   2   5      126.44      140.82      2.45 o
  -4   2   5      887.93      936.81      7.73 o
  -3   2   5        6.94        9.15      0.64 o
  -2   2   5       61.44       64.37      1.41 o
  -1   2   5        4.00        3.19      0.57 o
   0   2   5        0.04        0.62      0.42 o
   1   2   5       22.28       23.45      1.15 o
   2   2   5      157.70      174.84      2.39 o
   3   2   5        6.44        6.02      0.82 o
   4   2   5        0.13       -0.06      0.69 o
   5   2   5        0.01        0.76      0.76 o
   6   2   5       33.65       30.78      1.79 o
   7   2   5        0.00        0.37      0.91 o
   8   2   5       10.11       10.83      2.23 o
   9   2   5        0.55       -0.35      0.99 o
  10   2   5        4.71        2.54      1.34 o
  11   2   5        0.00       -0.97      1.73 o
  12   2   5        8.67        8.80      2.87 o
  13   2   5        1.31        2.77      2.66 o
  14   2   5        5.20       10.64      4.84 o
 -16   3   5       11.09       13.29      2.72 o
 -15   3   5        0.29        0.55      2.01 o
 -14   3   5        1.04        3.20      1.71 o
 -13   3   5        0.14       -1.19      1.19 o
 -12   3   5       22.11       26.12      2.26 o
 -11   3   5      152.26      153.49      4.13 o
 -10   3   5        1.63        0.60      1.21 o
  -9   3   5       48.49       47.34      2.13 o
  -8   3   5      279.36      260.03      4.97 o
  -7   3   5      385.63      367.70      5.47 o
  -6   3   5       42.77       37.40      1.62 o
  -5   3   5       67.46       58.81      1.75 o
  -4   3   5        2.68        3.02      0.56 o
  -3   3   5       60.60       59.41      1.36 o
  -2   3   5        9.23       10.60      0.80 o
  -1   3   5       11.48       12.79      0.88 o
   0   3   5      112.10      116.00      2.46 o
   1   3   5       82.18       82.07      1.76 o
   2   3   5       36.47       50.25      1.77 o
   3   3   5       95.29       87.31      2.11 o
   4   3   5        3.02        4.06      0.90 o
   5   3   5       48.82       49.52      2.21 o
   6   3   5        8.27        7.09      1.09 o
   7   3   5        6.25        9.80      1.76 o
   8   3   5       15.37       19.01      1.74 o
   9   3   5        3.16        3.17      1.34 o
  10   3   5        7.10        6.73      1.51 o
  11   3   5        4.40       -0.54      2.25 o
  12   3   5        0.36        1.64      2.46 o
  13   3   5        5.39        9.34      3.08 o
 -16   4   5        1.87        7.60      1.89 o
 -15   4   5        5.06        7.96      1.86 o
 -14   4   5        0.04        0.44      1.31 o
 -13   4   5        7.15        6.06      1.45 o
 -12   4   5        1.39        0.19      1.20 o
 -11   4   5       37.15       36.15      2.10 o
 -10   4   5       32.28       28.51      1.90 o
  -9   4   5        4.21        3.10      1.10 o
  -8   4   5       32.80       34.74      1.69 o
  -7   4   5       12.28       15.75      1.42 o
  -6   4   5       12.68       13.24      1.60 o
  -5   4   5      161.67      153.00      2.73 o
  -4   4   5       51.07       48.87      1.78 o
  -3   4   5      164.11      164.99      3.36 o
  -2   4   5       54.60       49.57      1.42 o
  -1   4   5      268.19      271.49      3.50 o
   0   4   5      145.83      150.97      2.78 o
   1   4   5      324.11      328.90      4.25 o
   2   4   5     1170.35     1140.26     10.94 o
   3   4   5       62.88       68.39      2.19 o
   4   4   5      153.18      152.58      3.08 o
   5   4   5        1.66        1.57      0.85 o
   6   4   5      100.76       96.88      2.60 o
   7   4   5       83.29       80.37      2.48 o
   8   4   5      146.34      139.88      3.71 o
   9   4   5        0.02       -0.09      1.24 o
  10   4   5        6.96        6.66      1.70 o
  11   4   5        2.09       -0.29      2.33 o
  12   4   5        1.04        2.25      2.66 o
  13   4   5        3.90        6.70      3.14 o
 -16   5   5        2.50        5.56      5.32 o
 -15   5   5        0.38        6.22      2.94 o
 -14   5   5        6.99        6.23      1.37 o
 -13   5   5        0.17       -0.41      1.07 o
 -12   5   5        6.34        5.31      1.45 o
 -11   5   5        8.12        5.52      1.19 o
 -10   5   5       45.18       39.02      2.02 o
  -9   5   5       14.68       16.01      1.43 o
  -8   5   5       79.33       79.85      2.25 o
  -7   5   5       24.12       23.77      1.30 o
  -6   5   5        2.89        0.62      1.26 o
  -5   5   5        0.75        0.84      0.77 o
  -4   5   5       12.07       12.27      1.00 o
  -3   5   5        0.00       -0.66      1.17 o
  -2   5   5        0.03       -0.58      0.58 o
  -1   5   5        0.00       -0.30      0.64 o
   0   5   5       42.88       44.62      1.73 o
   1   5   5      338.74      317.26      4.20 o
   2   5   5       13.69       13.28      1.08 o
   3   5   5        3.66        3.96      0.87 o
   4   5   5        3.33        3.83      0.93 o
   5   5   5        3.33        3.31      0.99 o
   6   5   5       13.32       11.16      1.25 o
   7   5   5       79.96       68.41      2.35 o
   8   5   5       26.49       33.83      1.87 o
   9   5   5       25.09       24.68      2.39 o
  10   5   5        0.40        1.61      2.57 o
  11   5   5        2.33        1.84      2.42 o
  12   5   5        0.19        1.13      5.80 o
  13   5   5        0.87        1.44      3.68 o
 -16   6   5        0.30        6.31      3.97 o
 -15   6   5       15.88       20.94      3.06 o
 -14   6   5        1.99        3.24      2.52 o
 -13   6   5        1.35        0.01      1.70 o
 -12   6   5       17.96       15.00      2.32 o
 -11   6   5        0.84       -0.22      2.01 o
 -10   6   5       33.19       36.40      3.14 o
  -9   6   5        5.71        5.36      2.47 o
  -8   6   5       21.42       18.24      2.74 o
  -7   6   5       46.45       40.74      3.31 o
  -6   6   5        1.57        1.65      1.49 o
  -5   6   5        7.98        8.26      1.35 o
  -4   6   5        0.73       -0.42      0.99 o
  -3   6   5        9.77        7.26      1.29 o
  -2   6   5        6.51       10.79      1.61 o
  -1   6   5       48.16       48.72      1.57 o
   0   6   5       30.62       31.45      1.42 o
   1   6   5      322.91      313.16      4.24 o
   2   6   5       11.32       12.07      1.08 o
   3   6   5       10.78        8.71      1.04 o
   4   6   5        3.90        3.69      1.05 o
   5   6   5        0.44       -0.57      1.08 o
   6   6   5        3.02        1.61      1.64 o
   7   6   5        0.87        5.64      1.37 o
   8   6   5        1.05        3.08      1.39 o
   9   6   5       11.36       13.61      1.93 o
  10   6   5        0.97        0.33      1.78 o
  11   6   5        0.04       -2.78      4.45 o
  12   6   5        0.32       -1.74      4.74 o
  13   6   5        0.14       -2.94      5.13 o
 -15   7   5        1.12       -0.13      1.99 o
 -14   7   5        3.31        2.47      1.97 o
 -13   7   5        3.48        1.90      1.79 o
 -12   7   5        3.44        3.72      1.87 o
 -11   7   5       17.03       14.21      3.19 o
 -10   7   5        0.13       -1.28      1.76 o
  -9   7   5        2.92        6.83      2.28 o
  -8   7   5       55.68       53.28      4.10 o
  -7   7   5        5.15        5.72      2.80 o
  -6   7   5        3.24       -0.17      1.38 o
  -5   7   5        7.98        4.78      1.21 o
  -4   7   5       11.34       11.64      1.50 o
  -3   7   5       17.08       17.07      1.71 o
  -2   7   5        0.17        0.12      1.12 o
  -1   7   5        6.83        4.59      1.30 o
   0   7   5      145.63      145.36      3.22 o
   1   7   5      324.15      321.95      5.26 o
   2   7   5        0.06        0.36      0.90 o
   3   7   5        0.56       -0.57      0.86 o
   4   7   5        2.79        2.74      1.18 o
   5   7   5        0.41       -0.82      1.12 o
   6   7   5       23.97       22.46      2.23 o
   7   7   5       42.37       37.49      2.48 o
   8   7   5       14.20       19.98      2.55 o
   9   7   5        0.73        1.88      1.75 o
  10   7   5        0.25       -1.98      1.98 o
  11   7   5        0.28        3.73      4.26 o
  12   7   5        0.71        2.60      2.80 o
 -15   8   5        0.41       -2.32      2.32 o
 -14   8   5       13.54       10.75      3.21 o
 -13   8   5        0.26       -1.80      2.12 o
 -12   8   5        2.24        2.94      2.28 o
 -11   8   5        6.54        9.09      2.60 o
 -10   8   5        0.11        1.76      1.95 o
  -9   8   5       67.90       75.09      7.93 o
  -8   8   5       13.09       13.66      2.78 o
  -7   8   5        6.69        3.11      2.09 o
  -6   8   5      168.14      140.70      4.53 o
  -5   8   5        0.19        0.97      0.91 o
  -4   8   5       51.73       46.19      2.45 o
  -3   8   5       26.65       28.14      2.03 o
  -2   8   5        0.04       -0.03      1.12 o
  -1   8   5        1.22       -1.00      1.00 o
   0   8   5      285.88      284.16      5.89 o
   1   8   5       30.00       32.39      1.66 o
   2   8   5      163.99      158.37      3.87 o
   3   8   5        2.00        0.11      1.15 o
   4   8   5       10.16        8.63      1.45 o
   5   8   5       23.34       27.83      2.19 o
   6   8   5       32.87       33.98      2.39 o
   7   8   5       18.34       17.44      2.76 o
   8   8   5       79.77       72.11      4.23 o
   9   8   5        0.92       -0.29      2.19 o
  10   8   5        1.04       -0.09      2.25 o
  11   8   5        0.46        2.68      2.73 o
  12   8   5        0.02        0.18      4.16 o
 -14   9   5        0.53       -0.47      2.28 o
 -13   9   5        0.42       -0.66      3.87 o
 -12   9   5       23.24       19.24      3.55 o
 -11   9   5        1.58        6.88      5.32 o
 -10   9   5        1.39        2.15      2.14 o
  -9   9   5       28.66       23.64      3.49 o
  -8   9   5       36.26       31.73      5.71 o
  -7   9   5       24.65       19.97      3.19 o
  -6   9   5      104.29       99.05      5.47 o
  -5   9   5        2.00        0.47      1.23 o
  -4   9   5      122.42       94.42      3.35 o
  -3   9   5      115.37      117.14      3.67 o
  -2   9   5        4.97        3.81      1.38 o
  -1   9   5       12.73       11.44      1.70 o
   0   9   5        0.16        2.12      1.65 o
   1   9   5        3.88        3.16      1.29 o
   2   9   5       22.16       30.61      2.01 o
   3   9   5      102.40       99.67      3.21 o
   4   9   5        1.39        0.48      1.20 o
   5   9   5      117.51      124.59      4.04 o
   6   9   5       35.43       35.93      2.54 o
   7   9   5        3.38        5.31      1.96 o
   8   9   5        4.19        2.13      2.25 o
   9   9   5        1.73       -2.18      2.18 o
  10   9   5        0.57       -2.01      2.18 o
  11   9   5        0.35        0.73      2.78 o
 -14  10   5        1.86        0.26      2.68 o
 -13  10   5        0.43       -0.23      2.51 o
 -12  10   5        0.45        0.60      2.45 o
 -11  10   5       10.43       11.36      3.25 o
 -10  10   5       58.21       57.17      4.98 o
  -9  10   5       18.18       19.54      5.61 o
  -8  10   5        7.83        7.13      2.56 o
  -7  10   5       11.06        6.36      2.56 o
  -6  10   5       62.90       55.45      4.45 o
  -5  10   5        0.69        4.82      1.69 o
  -4  10   5        1.76       -0.92      1.19 o
  -3  10   5        0.00        2.36      2.64 o
  -2  10   5       11.54       13.00      1.78 o
  -1  10   5       24.15       22.50      2.02 o
   0  10   5       60.25       59.41      2.86 o
   1  10   5      355.80      344.67      6.18 o
   2  10   5       14.39       15.06      1.69 o
   3  10   5        0.65        2.03      1.24 o
   4  10   5       15.64       16.18      1.85 o
   5  10   5       25.15       24.67      2.32 o
   6  10   5        0.15       -1.16      1.56 o
   7  10   5       25.76       32.04      3.12 o
   8  10   5       23.83       27.20      3.87 o
   9  10   5       10.71        6.77      2.74 o
  10  10   5       10.10       12.43      3.47 o
  11  10   5        0.11       -0.38      2.80 o
 -13  11   5        4.32        0.78      2.64 o
 -12  11   5        0.63       -0.46      2.56 o
 -11  11   5       37.65       53.75      5.42 o
 -10  11   5        4.03        6.74      2.83 o
  -9  11   5       24.33       33.08      4.17 o
  -8  11   5        4.10        5.41      3.19 o
  -7  11   5        5.57        4.84      2.33 o
  -6  11   5        1.38        2.47      2.14 o
  -5  11   5       16.87       16.38      2.37 o
  -4  11   5       52.82       45.63      3.27 o
  -3  11   5      217.28      195.10      6.12 o
  -2  11   5        0.92        3.25      1.45 o
  -1  11   5       44.57       49.40      2.77 o
   0  11   5       51.83       54.16      2.99 o
   1  11   5       23.65       32.86      2.19 o
   2  11   5        3.36        5.07      1.39 o
   3  11   5       97.25       99.41      4.21 o
   4  11   5        0.17        1.02      1.29 o
   5  11   5       39.56       33.92      2.55 o
   6  11   5        3.68        7.73      2.05 o
   7  11   5       28.48       30.52      6.09 o
   8  11   5        1.53        0.20      2.45 o
   9  11   5        1.76        0.29      2.46 o
  10  11   5        0.00        3.47      2.80 o
 -12  12   5        0.23       -2.36      2.36 o
 -11  12   5       11.93       12.64      3.68 o
 -10  12   5        3.39        3.89      5.03 o
  -9  12   5       10.18        6.70      2.94 o
  -8  12   5        0.55        0.86      2.32 o
  -7  12   5        0.05       -1.44      2.04 o
  -6  12   5       14.96       12.99      3.08 o
  -5  12   5       19.50       11.73      4.26 o
  -4  12   5        4.84        4.33      2.43 o
  -3  12   5      241.82      228.51      5.72 o
  -2  12   5       15.54       16.08      2.06 o
  -1  12   5       73.71       76.50      3.39 o
   0  12   5       11.38        8.54      1.80 o
   1  12   5       21.74       18.71      1.97 o
   2  12   5       30.90       27.93      2.13 o
   3  12   5       25.60       26.83      2.15 o
   4  12   5       25.40       28.42      2.31 o
   5  12   5        0.01        2.88      2.25 o
   6  12   5       21.86       25.84      3.62 o
   7  12   5       17.38       25.02      4.16 o
   8  12   5        0.00       -0.57      2.56 o
   9  12   5        5.45        3.86      2.73 o
 -11  13   5       17.51       19.31      3.97 o
 -10  13   5        4.79        9.62      3.21 o
  -9  13   5        1.00        0.43      2.42 o
  -8  13   5        0.85       -0.10      2.28 o
  -7  13   5        1.18        1.55      2.42 o
  -6  13   5        5.09        2.68      2.32 o
  -5  13   5        3.06        4.49      2.60 o
  -4  13   5       50.59       47.57      3.65 o
  -3  13   5      117.75      120.34      6.51 o
  -2  13   5       27.50       30.67      2.82 o
  -1  13   5       24.64       23.74      2.71 o
   0  13   5        2.12        3.79      1.37 o
   1  13   5       14.23       11.98      1.87 o
   2  13   5        6.18       10.30      1.73 o
   3  13   5       24.77       26.65      3.23 o
   4  13   5        1.59       -2.02      2.03 o
   5  13   5        4.43        5.98      3.19 o
   6  13   5        0.49        0.52      2.31 o
   7  13   5        4.09        3.01      3.68 o
   8  13   5        1.10        3.22      6.29 o
 -10  14   5        0.14       -1.09      2.73 o
  -9  14   5        6.36        1.80      2.80 o
  -8  14   5        1.00       -0.87      2.36 o
  -7  14   5        3.74        7.56      4.64 o
  -6  14   5        6.23        1.41      2.40 o
  -5  14   5       15.62       18.13      3.43 o
  -4  14   5       25.58       21.00      9.67 o
  -3  14   5        0.14        6.28      2.64 o
  -2  14   5       38.58       39.28      4.29 o
  -1  14   5       25.30       22.69      2.77 o
   0  14   5        6.73        6.91      1.80 o
   1  14   5        7.09        7.11      1.93 o
   2  14   5        0.04       -1.49      1.49 o
   3  14   5        2.81        3.55      2.00 o
   4  14   5        1.93        2.37      2.08 o
   5  14   5        0.09       -0.87      2.33 o
   6  14   5        1.12        5.69      3.09 o
   7  14   5        0.00       -0.39      2.51 o
  -9  15   5        1.44        2.07      2.68 o
  -8  15   5        0.22       -2.60      2.60 o
  -7  15   5        1.07        2.16      2.74 o
  -6  15   5        0.43        2.60      3.29 o
  -5  15   5        0.70       -0.86      4.06 o
  -4  15   5        3.75        2.25      3.68 o
  -3  15   5       13.89       11.60      4.26 o
  -2  15   5        5.89        3.52      5.80 o
  -1  15   5       10.27       14.92      2.63 o
   0  15   5       16.23       16.34      2.46 o
   1  15   5        1.71        0.13      1.65 o
   2  15   5       16.32       20.94      2.53 o
   3  15   5        4.16        3.75      2.15 o
   4  15   5        0.00       -0.21      1.93 o
   5  15   5        1.12        2.24      5.32 o
   6  15   5        9.78       10.45      3.21 o
  -7  16   5        1.96        1.59      2.83 o
  -6  16   5       15.45       24.69      6.38 o
  -5  16   5        9.10        7.77      3.25 o
  -4  16   5        0.61        3.49      2.97 o
  -3  16   5       49.24       58.76     10.35 o
  -2  16   5        1.80        1.24      2.83 o
  -1  16   5       12.53       16.74      2.99 o
   0  16   5        1.23        1.95      1.85 o
   1  16   5        0.14        0.53      1.77 o
   2  16   5        2.89        2.25      2.22 o
   3  16   5        8.51        6.02      2.41 o
   4  16   5        7.52        7.59      2.58 o
  -5  17   5        2.64        0.68      3.06 o
  -4  17   5       14.15       19.74      4.04 o
  -3  17   5        0.04       -2.72      2.72 o
  -2  17   5       13.59       12.93      3.66 o
  -1  17   5       13.03       17.72      3.30 o
   0  17   5        9.45        9.68      2.69 o
   1  17   5        8.47       11.09      2.69 o
   2  17   5        0.22        0.37      2.19 o
 -16   0   6        6.86       12.68      3.07 o
 -15   0   6       14.25       13.79      6.29 o
 -14   0   6        0.05       -0.72      2.04 o
 -13   0   6        0.00        1.41      2.04 o
 -12   0   6       33.83       44.34      7.64 o
 -11   0   6      536.92      589.30     10.82 o
 -10   0   6      178.40      188.98      5.26 o
  -9   0   6       71.78       79.51      3.44 o
  -8   0   6      261.36      227.85      5.60 o
  -7   0   6        0.39       -0.25      1.36 o
  -6   0   6      533.33      527.67     12.70 o
  -5   0   6      649.05      645.25      9.07 o
  -4   0   6      103.57      106.50      3.38 o
  -3   0   6       91.36       91.05      3.21 o
  -2   0   6       27.88       28.59      1.67 o
  -1   0   6       47.82       51.92      2.14 o
   0   0   6       40.70       44.02      2.35 o
   1   0   6        0.91        0.39      0.80 o
   2   0   6        2.51        3.07      1.05 o
   3   0   6        4.53        3.68      1.12 o
   4   0   6        5.81        4.93      1.37 o
   5   0   6       26.57       29.46      4.55 o
   6   0   6        3.82        2.28      1.90 o
   7   0   6       37.73       39.02      3.62 o
   8   0   6        3.26        3.45      2.14 o
   9   0   6        0.05       -1.85      1.86 o
  10   0   6        4.30        8.51      3.68 o
  11   0   6        2.29        6.58      4.06 o
  12   0   6        0.17        4.84      3.87 o
 -16   1   6        0.96        4.72      2.26 o
 -15   1   6        0.20       -0.32      1.90 o
 -14   1   6        0.58        1.19      2.29 o
 -13   1   6        0.25        0.41      1.70 o
 -12   1   6       23.69       19.03      1.76 o
 -11   1   6        6.01       11.73      2.10 o
 -10   1   6      224.17      226.68      4.12 o
  -9   1   6       37.96       33.28      1.70 o
  -8   1   6        3.46        4.56      1.08 o
  -7   1   6       65.08       61.74      2.08 o
  -6   1   6      125.19      123.84      2.52 o
  -5   1   6      122.86      133.50      2.33 o
  -4   1   6       97.36      101.00      2.03 o
  -3   1   6       41.52       43.67      1.35 o
  -2   1   6        0.05        0.36      0.61 o
  -1   1   6        2.15        1.23      0.69 o
   0   1   6       45.61       45.59      1.41 o
   1   1   6       76.82       76.85      1.83 o
   2   1   6        0.04       -0.66      0.66 o
   3   1   6        4.99        4.93      0.91 o
   4   1   6        0.89       -0.49      1.10 o
   5   1   6        7.16        4.95      1.58 o
   6   1   6       23.99       23.30      1.80 o
   7   1   6       19.87       19.19      1.78 o
   8   1   6        1.43        1.12      1.26 o
   9   1   6        0.14       -0.42      1.14 o
  10   1   6        0.15        1.74      2.33 o
  11   1   6        0.03        4.35      2.60 o
  12   1   6        2.11       11.22      4.45 o
 -16   2   6        0.60        0.36      2.06 o
 -15   2   6        6.57        7.62      2.25 o
 -14   2   6        0.03        0.25      1.69 o
 -13   2   6        1.44        1.73      1.69 o
 -12   2   6        0.84        2.84      2.21 o
 -11   2   6        0.08        0.10      1.30 o
 -10   2   6       27.25       31.71      2.30 o
  -9   2   6       25.73       29.99      1.66 o
  -8   2   6       22.19       20.06      1.40 o
  -7   2   6       50.98       54.01      1.94 o
  -6   2   6      182.21      192.57      4.08 o
  -5   2   6        5.94        9.41      1.02 o
  -4   2   6      564.51      563.37      6.83 o
  -3   2   6       36.03       33.15      1.33 o
  -2   2   6       32.76       32.08      1.31 o
  -1   2   6        8.90        8.52      1.07 o
   0   2   6       35.52       36.05      1.43 o
   1   2   6      231.77      225.28      3.46 o
   2   2   6        4.85        5.30      0.94 o
   3   2   6        2.59        3.13      0.91 o
   4   2   6        8.54        7.43      1.10 o
   5   2   6       24.96       25.64      1.55 o
   6   2   6       30.99       29.13      1.73 o
   7   2   6       21.38       19.15      1.81 o
   8   2   6       13.11       15.13      1.82 o
   9   2   6        0.82       -0.61      1.42 o
  10   2   6        3.42        1.98      1.96 o
  11   2   6        0.14        1.68      2.08 o
  12   2   6        0.44       -0.45      2.80 o
 -15   3   6        0.04       -0.10      1.72 o
 -14   3   6        2.46        2.18      1.67 o
 -13   3   6        0.03        2.18      1.83 o
 -12   3   6        0.06        1.07      1.33 o
 -11   3   6        7.02        7.86      1.98 o
 -10   3   6       61.80       66.86      2.80 o
  -9   3   6        0.04        0.04      1.04 o
  -8   3   6        0.83        0.24      1.08 o
  -7   3   6       43.08       42.89      1.93 o
  -6   3   6       14.18       14.45      1.63 o
  -5   3   6       45.82       48.05      1.80 o
  -4   3   6        3.46        4.54      0.96 o
  -3   3   6        1.35        1.53      0.87 o
  -2   3   6        2.08        2.04      0.74 o
  -1   3   6        0.00       -0.20      0.68 o
   0   3   6      330.34      334.75      4.08 o
   1   3   6       39.46       38.21      1.50 o
   2   3   6       12.83       13.47      1.15 o
   3   3   6        1.75       -0.28      0.79 o
   4   3   6       44.45       42.54      1.83 o
   5   3   6       36.42       36.06      1.80 o
   6   3   6       14.81       12.53      1.35 o
   7   3   6       26.35       23.98      1.89 o
   8   3   6        1.10       -0.50      1.21 o
   9   3   6        2.20        0.74      1.45 o
  10   3   6        1.28       -2.13      2.19 o
  11   3   6        2.45        3.00      2.74 o
  12   3   6        1.97        1.99      2.66 o
 -15   4   6        1.84        3.98      2.03 o
 -14   4   6        0.40        1.07      1.42 o
 -13   4   6        1.65        0.78      1.28 o
 -12   4   6        0.84        0.65      2.07 o
 -11   4   6      148.74      135.97      4.34 o
 -10   4   6       14.78       13.97      1.80 o
  -9   4   6       12.84       11.97      2.01 o
  -8   4   6        6.25        5.57      1.31 o
  -7   4   6       43.90       41.79      3.04 o
  -6   4   6       19.08       13.03      1.37 o
  -5   4   6      492.17      458.85      5.93 o
  -4   4   6      160.78      162.39      3.10 o
  -3   4   6       26.13       26.68      1.39 o
  -2   4   6       78.30       71.71      2.07 o
  -1   4   6       33.65       35.04      1.37 o
   0   4   6      260.58      267.36      4.22 o
   1   4   6        2.83        2.53      0.96 o
   2   4   6        9.83       12.10      1.15 o
   3   4   6        0.75        0.43      0.80 o
   4   4   6        7.54        6.14      1.12 o
   5   4   6        0.65        0.74      0.94 o
   6   4   6       13.63       11.91      1.38 o
   7   4   6        2.41        1.16      1.06 o
   8   4   6        0.60       -1.13      1.13 o
   9   4   6        0.66       -1.34      1.87 o
  10   4   6        1.95        1.01      2.25 o
  11   4   6        0.27        5.07      2.80 o
  12   4   6        0.86       -1.05      2.73 o
 -15   5   6        0.04        1.16      3.87 o
 -14   5   6        2.63        0.56      2.80 o
 -13   5   6        0.08       -1.15      1.15 o
 -12   5   6        0.11        0.01      1.25 o
 -11   5   6       23.48       24.40      1.93 o
 -10   5   6       51.81       56.23      2.71 o
  -9   5   6       44.31       40.73      2.80 o
  -8   5   6        7.89        4.98      1.60 o
  -7   5   6       61.13       51.06      4.02 o
  -6   5   6        2.91        3.09      0.92 o
  -5   5   6      147.69      132.52      2.73 o
  -4   5   6        8.72        8.34      1.01 o
  -3   5   6        5.16        5.10      1.19 o
  -2   5   6        1.10       -0.49      0.94 o
  -1   5   6       73.80       72.91      3.03 o
   0   5   6      234.06      232.12      3.91 o
   1   5   6       21.33       20.06      1.30 o
   2   5   6       18.89       22.75      1.37 o
   3   5   6        4.39        4.49      0.97 o
   4   5   6       12.91       13.39      1.32 o
   5   5   6        8.70        7.90      1.23 o
   6   5   6        0.03        1.01      0.98 o
   7   5   6       23.51       29.43      1.85 o
   8   5   6        0.06        0.13      1.07 o
   9   5   6        3.00        0.81      1.68 o
  10   5   6        1.51        1.85      2.59 o
  11   5   6        2.83        6.96      3.08 o
 -15   6   6        0.33       -0.05      2.59 o
 -14   6   6        3.31        5.88      3.06 o
 -13   6   6        3.02        5.86      2.64 o
 -12   6   6       29.17       32.18      4.10 o
 -11   6   6       13.14        8.73      2.80 o
 -10   6   6        7.17        7.05      3.97 o
  -9   6   6       45.57       44.61      4.03 o
  -8   6   6       40.41       42.57      3.90 o
  -7   6   6       13.49       17.99      2.94 o
  -6   6   6       31.94       24.49      2.04 o
  -5   6   6        3.47        2.13      1.25 o
  -4   6   6       76.01       76.20      2.61 o
  -3   6   6        0.34       -0.64      1.01 o
  -2   6   6        0.69        0.67      1.05 o
  -1   6   6       39.65       38.56      1.99 o
   0   6   6        7.09        6.54      1.30 o
   1   6   6      421.97      392.25      5.75 o
   2   6   6       12.29        8.95      1.11 o
   3   6   6        1.77        1.74      0.90 o
   4   6   6        8.59        7.40      1.39 o
   5   6   6       15.89       16.05      1.67 o
   6   6   6       15.50       16.33      1.73 o
   7   6   6       72.74       69.22      6.60 o
   8   6   6        0.16       -0.19      1.41 o
   9   6   6        0.17        0.35      2.31 o
  10   6   6        0.42       -1.35      2.33 o
  11   6   6        0.54       -1.65      2.45 o
 -14   7   6        0.68        0.22      4.45 o
 -13   7   6        0.15        0.00      2.31 o
 -12   7   6        1.20        2.66      4.64 o
 -11   7   6        4.68        8.79      2.80 o
 -10   7   6        3.64        6.34      2.51 o
  -9   7   6       10.55        5.03      2.46 o
  -8   7   6        7.26        7.16      2.46 o
  -7   7   6       38.38       37.07      3.76 o
  -6   7   6        5.25        4.10      1.43 o
  -5   7   6      142.87      122.85      3.83 o
  -4   7   6       23.07       18.90      1.90 o
  -3   7   6       38.43       32.48      2.26 o
  -2   7   6        4.51        4.67      1.41 o
  -1   7   6       68.63       68.92      2.98 o
   0   7   6      319.76      308.58      7.27 o
   1   7   6        0.73        0.88      1.16 o
   2   7   6       53.70       57.44      2.51 o
   3   7   6       21.32       19.22      1.56 o
   4   7   6       11.25       11.35      1.50 o
   5   7   6        2.01        1.97      1.20 o
   6   7   6        1.80        1.87      1.53 o
   7   7   6       24.63       23.64      2.04 o
   8   7   6        2.30        2.28      2.22 o
   9   7   6        4.25        6.78      2.78 o
  10   7   6        0.02        1.58      3.09 o
  11   7   6        0.44       -0.20      2.60 o
 -14   8   6        7.09        7.21      4.06 o
 -13   8   6        0.15       -2.23      2.23 o
 -12   8   6       20.87       26.10      4.26 o
 -11   8   6       25.31       28.73      3.96 o
 -10   8   6        7.12        6.22      3.39 o
  -9   8   6       13.85       12.18      5.90 o
  -8   8   6       13.71       12.09      2.86 o
  -7   8   6        4.43        1.62      2.14 o
  -6   8   6        0.01       -0.13      1.03 o
  -5   8   6      126.85      114.32      3.78 o
  -4   8   6        6.19        2.21      1.34 o
  -3   8   6       29.79       21.39      3.43 o
  -2   8   6        0.57       -0.01      1.28 o
  -1   8   6        1.72        0.28      1.37 o
   0   8   6       72.95       66.41      3.02 o
   1   8   6        0.00        0.26      1.16 o
   2   8   6       13.28       13.77      1.66 o
   3   8   6        3.34        2.29      1.26 o
   4   8   6        0.32        0.73      1.31 o
   5   8   6        9.32       13.20      1.66 o
   6   8   6       25.13       28.40      2.15 o
   7   8   6        8.57        9.79      1.96 o
   8   8   6       64.76       69.87      3.98 o
   9   8   6        3.95        2.45      2.59 o
  10   8   6        0.51        2.65      2.64 o
 -13   9   6        1.66        2.55      2.78 o
 -12   9   6       43.78       53.31      5.13 o
 -11   9   6        1.66        4.88      2.74 o
 -10   9   6        8.59        9.68      3.68 o
  -9   9   6       11.75        9.71      3.08 o
  -8   9   6        2.36        2.51      2.31 o
  -7   9   6        8.70        6.08      2.71 o
  -6   9   6       31.50       31.68      3.09 o
  -5   9   6        0.88        1.46      1.27 o
  -4   9   6       23.89       23.05      2.18 o
  -3   9   6       33.12       24.20      2.19 o
  -2   9   6        0.80       -0.25      1.32 o
  -1   9   6        9.79        8.95      1.71 o
   0   9   6        9.55        8.31      1.64 o
   1   9   6       20.66       19.42      1.85 o
   2   9   6        0.14        1.52      1.27 o
   3   9   6       17.90       19.42      1.93 o
   4   9   6        2.72        0.85      1.34 o
   5   9   6        0.21        2.54      1.61 o
   6   9   6        0.82        3.97      1.99 o
   7   9   6        1.54        3.73      1.96 o
   8   9   6        1.44        5.39      2.13 o
   9   9   6        1.56        0.21      3.48 o
  10   9   6        5.40        8.47      3.06 o
 -13  10   6        1.30       -2.08      2.46 o
 -12  10   6       20.66       33.41      4.65 o
 -11  10   6        0.00        1.45      2.59 o
 -10  10   6        0.08        3.63      2.61 o
  -9  10   6        9.62        9.94      3.68 o
  -8  10   6        0.01       -1.77      1.90 o
  -7  10   6       17.62       13.76      3.08 o
  -6  10   6        0.26        1.05      2.31 o
  -5  10   6       22.93       24.05      2.75 o
  -4  10   6        0.39       -0.64      1.29 o
  -3  10   6        3.79        1.30      1.39 o
  -2  10   6        4.56        7.96      1.93 o
  -1  10   6        0.68       -0.70      1.29 o
   0  10   6        0.23       -1.03      1.34 o
   1  10   6       21.94       21.46      1.96 o
   2  10   6        2.37       -0.56      1.27 o
   3  10   6       27.76       28.08      2.21 o
   4  10   6        9.60       15.09      2.67 o
   5  10   6       20.85       23.30      2.79 o
   6  10   6       79.37      108.91      6.22 o
   7  10   6       31.36       30.75      4.03 o
   8  10   6       30.83       40.44      4.64 o
   9  10   6        1.95        1.06      2.87 o
 -12  11   6        0.90        0.05      2.74 o
 -11  11   6        0.33       -1.06      2.80 o
 -10  11   6        5.51        6.42      5.90 o
  -9  11   6        1.65       -1.72      2.37 o
  -8  11   6        1.30        2.13      2.64 o
  -7  11   6        0.95       -1.95      1.95 o
  -6  11   6        0.92        0.43      2.37 o
  -5  11   6       25.92       18.93      2.70 o
  -4  11   6       50.65       49.57      3.54 o
  -3  11   6        2.41        3.72      1.87 o
  -2  11   6        2.13        0.51      1.44 o
  -1  11   6       27.79       29.84      4.55 o
   0  11   6        5.07        5.74      1.67 o
   1  11   6       40.46       40.90      2.51 o
   2  11   6        5.73        5.60      1.57 o
   3  11   6        3.74        2.12      1.71 o
   4  11   6       13.12       12.92      3.65 o
   5  11   6        0.63       -0.31      2.12 o
   6  11   6        3.66        5.36      2.53 o
   7  11   6        1.63        5.80      2.87 o
   8  11   6        2.18        1.97      2.78 o
 -11  12   6        8.15       15.16      3.85 o
 -10  12   6       19.37       12.90      3.66 o
  -9  12   6       17.43       22.18      4.17 o
  -8  12   6        8.34       19.05      3.82 o
  -7  12   6       11.16       14.64      3.21 o
  -6  12   6        5.12        5.28      5.22 o
  -5  12   6       16.30       17.39      3.55 o
  -4  12   6        1.70        3.35      2.90 o
  -3  12   6       45.04       43.44      2.90 o
  -2  12   6        1.91        1.56      1.51 o
  -1  12   6       21.36       23.69      2.44 o
   0  12   6        0.24       -0.51      2.23 o
   1  12   6       14.18       13.11      2.76 o
   2  12   6       14.21       12.67      2.15 o
   3  12   6        2.63        3.49      1.93 o
   4  12   6       33.18       36.72      2.93 o
   5  12   6        4.67        5.92      2.73 o
   6  12   6        6.87        7.06      3.00 o
   7  12   6        4.36        4.27      3.68 o
 -10  13   6       20.36       24.05      4.51 o
  -9  13   6        8.23       16.67      3.82 o
  -8  13   6        3.68        2.13      2.74 o
  -7  13   6        8.99       10.61      3.27 o
  -6  13   6        0.17        3.32      2.51 o
  -5  13   6       27.73       35.24      4.43 o
  -4  13   6        8.25        5.15      2.83 o
  -3  13   6       37.09       37.41      5.13 o
  -2  13   6        0.50        2.31      1.99 o
  -1  13   6        7.42       11.16      2.44 o
   0  13   6       12.63        8.52      2.26 o
   1  13   6        0.66       -1.53      1.53 o
   2  13   6        8.25        4.64      2.54 o
   3  13   6        2.75        0.24      1.65 o
   4  13   6        7.60       12.32      2.90 o
   5  13   6        0.44       -1.46      4.16 o
   6  13   6        2.10        2.04      3.68 o
  -9  14   6        1.86        2.90      4.26 o
  -8  14   6        1.61        1.49      4.84 o
  -7  14   6        2.07        4.49      3.08 o
  -6  14   6        0.13       -1.83      2.56 o
  -5  14   6        3.54       -0.25      2.60 o
  -4  14   6       49.70       48.93      5.04 o
  -3  14   6        0.11       -2.36      2.36 o
  -2  14   6       31.03       35.47      4.35 o
  -1  14   6       11.49       14.78      3.95 o
   0  14   6       14.31       16.49      3.91 o
   1  14   6        0.23        0.42      1.72 o
   2  14   6        9.79       10.88      2.30 o
   3  14   6        5.82        5.11      2.36 o
   4  14   6        0.01       -2.06      2.06 o
   5  14   6        1.61       -2.61      2.61 o
  -7  15   6       28.63       34.19      5.06 o
  -6  15   6        0.82        4.08      3.25 o
  -5  15   6        8.65        6.75      3.30 o
  -4  15   6       16.00       10.62      3.49 o
  -3  15   6        0.03        6.75      3.25 o
  -2  15   6        5.60        7.33      3.19 o
  -1  15   6        4.79        7.42      2.66 o
   0  15   6       27.99       37.73      3.99 o
   1  15   6        0.04        0.62      1.91 o
   2  15   6        2.29        1.03      3.36 o
   3  15   6        0.37        1.73      2.37 o
  -4  16   6        0.01        1.63      3.11 o
  -3  16   6       36.86       44.65      5.25 o
  -2  16   6        4.98        4.22      3.39 o
  -1  16   6        0.87       -0.01      3.19 o
   0  16   6        9.31       10.68      3.41 o
 -14   1   7       19.56       22.53      2.33 o
 -13   1   7        1.02       -0.69      2.76 o
 -12   1   7       13.60       15.15      2.71 o
 -11   1   7       68.19       73.64      4.32 o
 -10   1   7       23.91       30.21      3.12 o
  -9   1   7        0.41       -0.60      1.11 o
  -8   1   7        6.96        6.29      1.32 o
  -7   1   7       10.04        7.80      1.35 o
  -6   1   7      145.49      150.01      4.38 o
  -5   1   7      135.86      138.06      3.41 o
  -4   1   7       24.46       22.43      1.46 o
  -3   1   7      278.05      281.02      4.46 o
  -2   1   7       17.25       15.86      1.33 o
  -1   1   7      590.04      634.74      7.69 o
   0   1   7       67.58       61.39      2.12 o
   1   1   7       69.22       75.13      3.55 o
   2   1   7       34.03       40.05      2.08 o
   3   1   7        1.00       -0.91      0.91 o
   4   1   7        0.00       -0.29      1.02 o
   5   1   7       35.74       33.58      2.10 o
   6   1   7       20.51       20.06      2.19 o
   7   1   7        4.20        2.71      1.49 o
   8   1   7        0.38        1.79      2.39 o
   9   1   7        5.94        8.51      2.87 o
  10   1   7        2.80        8.51      3.01 o
 -14   2   7        0.81        1.71      1.82 o
 -13   2   7        7.09        8.21      1.96 o
 -12   2   7       51.75       49.49      3.46 o
 -11   2   7        2.40        6.79      1.58 o
 -10   2   7       20.90       23.97      1.83 o
  -9   2   7        8.96        8.04      1.42 o
  -8   2   7        0.17        1.12      1.10 o
  -7   2   7        0.01        0.30      1.11 o
  -6   2   7       44.00       41.53      2.04 o
  -5   2   7        0.70       -0.25      0.92 o
  -4   2   7      104.72      104.64      3.87 o
  -3   2   7       22.15       23.28      1.49 o
  -2   2   7       56.29       57.79      2.55 o
  -1   2   7      597.54      648.98      7.29 o
   0   2   7       80.02       72.00      1.96 o
   1   2   7      112.18      110.12      2.36 o
   2   2   7        8.62       10.55      1.56 o
   3   2   7        0.45        0.28      1.02 o
   4   2   7        0.12       -0.26      1.02 o
   5   2   7        2.62        2.23      1.30 o
   6   2   7       23.47       17.85      2.08 o
   7   2   7        0.01       -1.31      1.33 o
   8   2   7        1.88       -0.36      2.37 o
   9   2   7        0.72        2.78      2.53 o
  10   2   7        3.86        4.62      3.00 o
 -14   3   7        0.89        1.09      1.72 o
 -13   3   7        1.08        0.50      1.52 o
 -12   3   7       85.12       91.39      3.42 o
 -11   3   7       24.06       21.78      2.02 o
 -10   3   7       11.23        7.52      1.57 o
  -9   3   7        2.40        1.41      1.20 o
  -8   3   7        1.63        0.17      1.08 o
  -7   3   7        8.64        6.98      1.36 o
  -6   3   7       22.99       20.04      1.39 o
  -5   3   7        0.38        1.26      0.93 o
  -4   3   7       17.01       20.79      1.39 o
  -3   3   7        4.88        3.91      1.43 o
  -2   3   7       12.74        9.91      1.19 o
  -1   3   7       76.64       79.08      3.20 o
   0   3   7      145.24      137.86      2.89 o
   1   3   7       52.14       48.84      1.84 o
   2   3   7        2.13        1.93      0.93 o
   3   3   7        6.63        8.38      1.25 o
   4   3   7        0.56        1.64      1.04 o
   5   3   7        7.63        7.69      1.32 o
   6   3   7        0.39        1.63      1.10 o
   7   3   7        0.60        1.03      1.78 o
   8   3   7        2.53        3.70      3.39 o
   9   3   7        3.79        7.04      2.80 o
  10   3   7        0.91       -0.42      2.73 o
 -14   4   7        0.13        0.10      1.99 o
 -13   4   7        2.92       -1.52      2.24 o
 -12   4   7       31.19       34.43      2.60 o
 -11   4   7       97.83      116.69      3.66 o
 -10   4   7        1.87        3.57      1.37 o
  -9   4   7       12.88       16.70      1.70 o
  -8   4   7        0.15        1.48      1.12 o
  -7   4   7       23.97       25.11      1.66 o
  -6   4   7        5.74        4.69      1.51 o
  -5   4   7        0.12       -0.02      1.03 o
  -4   4   7        2.65        3.01      0.97 o
  -3   4   7        1.46        0.83      0.93 o
  -2   4   7        6.76        5.27      1.05 o
  -1   4   7       80.27       87.45      3.23 o
   0   4   7      128.12      129.23      3.16 o
   1   4   7        0.71       -0.43      1.17 o
   2   4   7        6.08        5.05      1.26 o
   3   4   7        0.01        0.28      0.98 o
   4   4   7        3.46        2.55      1.08 o
   5   4   7        1.06        1.50      1.10 o
   6   4   7        0.52       -0.20      1.10 o
   7   4   7        2.33       -0.18      1.33 o
   8   4   7        1.70        0.53      2.27 o
   9   4   7        3.85        4.40      2.80 o
  10   4   7        5.66        4.26      4.26 o
 -14   5   7        4.07        2.26      2.80 o
 -13   5   7       25.17       28.50      4.10 o
 -12   5   7       35.34       50.19      8.42 o
 -11   5   7       23.78       33.29      2.96 o
 -10   5   7        3.26        4.78      1.43 o
  -9   5   7        1.15       -0.42      1.42 o
  -8   5   7        7.02        8.05      1.32 o
  -7   5   7       19.10       15.97      1.54 o
  -6   5   7       19.32       17.13      1.32 o
  -5   5   7       74.70       71.65      2.20 o
  -4   5   7        3.39        2.43      0.96 o
  -3   5   7        0.86        1.40      1.17 o
  -2   5   7        0.14        0.10      1.16 o
  -1   5   7       88.15       91.50      3.03 o
   0   5   7        0.10        0.82      1.03 o
   1   5   7       13.35       13.04      1.46 o
   2   5   7        5.96        4.50      1.18 o
   3   5   7        9.04        8.15      1.46 o
   4   5   7        2.19        2.79      1.11 o
   5   5   7        0.62       -0.44      1.09 o
   6   5   7        0.10       -1.13      1.13 o
   7   5   7        0.90       -0.85      1.28 o
   8   5   7        3.05        4.78      2.40 o
   9   5   7        0.14       -2.25      2.25 o
  10   5   7        0.01       -0.43      2.66 o
 -13   6   7        7.95        8.02      4.74 o
 -12   6   7        3.43        2.74      2.69 o
 -11   6   7        1.04        3.01      6.96 o
 -10   6   7       28.39       23.07      5.42 o
  -9   6   7        0.69       -0.99      2.18 o
  -8   6   7        0.92       -0.05      2.18 o
  -7   6   7       29.37       24.29      3.30 o
  -6   6   7       60.54       51.14      2.75 o
  -5   6   7       10.79        7.18      1.40 o
  -4   6   7       69.31       63.15      2.78 o
  -3   6   7        0.00       -0.36      1.10 o
  -2   6   7       22.66       19.42      3.85 o
  -1   6   7       45.45       48.81      2.56 o
   0   6   7        3.07        4.79      1.21 o
   1   6   7       10.69       10.54      1.43 o
   2   6   7        0.93        0.39      1.10 o
   3   6   7        8.82       10.32      1.45 o
   4   6   7        0.83       -0.53      1.22 o
   5   6   7        4.63        6.01      1.73 o
   6   6   7        3.05        1.67      1.33 o
   7   6   7        2.02        0.76      1.35 o
   8   6   7        0.78        0.14      1.70 o
   9   6   7        0.01        3.57      5.61 o
 -13   7   7       29.20       42.58      4.84 o
 -12   7   7       36.43       41.68     10.64 o
 -11   7   7        4.49       11.78      6.09 o
 -10   7   7        6.55        2.68      2.59 o
  -9   7   7        1.73        3.52      2.66 o
  -8   7   7        6.15        8.12      2.66 o
  -7   7   7       19.36       21.05      3.33 o
  -6   7   7      154.43      153.40      5.81 o
  -5   7   7        8.61       10.24      1.86 o
  -4   7   7       43.95       49.64      3.23 o
  -3   7   7       70.60       67.66      3.17 o
  -2   7   7       17.55       19.67      2.14 o
  -1   7   7        0.14       -0.88      1.33 o
   0   7   7       23.13       24.65      2.03 o
   1   7   7        8.94        6.89      1.47 o
   2   7   7       11.95       12.17      1.91 o
   3   7   7        1.26        0.12      1.25 o
   4   7   7        0.21       -0.73      1.44 o
   5   7   7        1.92        5.06      1.96 o
   6   7   7        1.24       -1.94      1.94 o
   7   7   7        0.90        0.17      1.99 o
   8   7   7        0.32       -1.52      2.25 o
   9   7   7        2.38        7.11      2.92 o
 -12   8   7        0.61        3.97      4.06 o
 -11   8   7       26.57       27.11      4.16 o
 -10   8   7        0.24       -2.22      2.22 o
  -9   8   7        2.57        3.57      2.66 o
  -8   8   7        1.33       -2.51      2.51 o
  -7   8   7        0.33        0.41      2.04 o
  -6   8   7        3.52        3.30      2.69 o
  -5   8   7        4.15        3.15      1.54 o
  -4   8   7       11.98        7.46      1.82 o
  -3   8   7        3.85        3.92      1.60 o
  -2   8   7       15.14       16.07      2.07 o
  -1   8   7        7.15        5.82      1.68 o
   0   8   7        0.07       -0.41      1.46 o
   1   8   7        0.01       -1.22      1.22 o
   2   8   7        2.89        2.36      1.37 o
   3   8   7        2.18        0.88      1.44 o
   4   8   7        0.52       -1.70      1.70 o
   5   8   7        4.75        6.32      2.16 o
   6   8   7        7.21        5.09      2.23 o
   7   8   7        2.70        1.65      2.26 o
   8   8   7        2.80        0.45      2.80 o
 -12   9   7        6.25        5.37      3.11 o
 -11   9   7        2.47       -0.26      3.39 o
 -10   9   7        2.52       -0.33      3.29 o
  -9   9   7        4.51        2.57      5.80 o
  -8   9   7        1.41        5.32      2.74 o
  -7   9   7        5.63        2.80      2.64 o
  -6   9   7        9.60        6.63      2.54 o
  -5   9   7       11.22       13.05      1.98 o
  -4   9   7        1.04        3.01      1.53 o
  -3   9   7        2.39        1.35      1.49 o
  -2   9   7        2.36        0.80      1.51 o
  -1   9   7        1.67       -0.45      1.43 o
   0   9   7       32.15       27.54      2.20 o
   1   9   7       20.27       22.72      2.15 o
   2   9   7        5.45        6.50      1.90 o
   3   9   7        0.42       -1.19      1.98 o
   4   9   7        0.53        0.57      1.93 o
   5   9   7        0.24        1.91      2.07 o
   6   9   7        7.40        2.83      2.43 o
   7   9   7        3.35       -0.72      2.66 o
   8   9   7        3.16        4.05      2.88 o
 -11  10   7        0.59       -0.84      2.78 o
 -10  10   7        0.35        0.16      3.09 o
  -9  10   7        1.27        0.55      2.90 o
  -8  10   7        0.24        0.52      2.61 o
  -7  10   7        2.56        1.62      2.45 o
  -6  10   7        1.56       -1.55      2.33 o
  -5  10   7        0.20        1.33      1.70 o
  -4  10   7        1.47        0.99      1.73 o
  -3  10   7        2.33        2.16      1.63 o
  -2  10   7       13.35       14.78      2.14 o
  -1  10   7        8.28        9.61      2.61 o
   0  10   7        1.40        2.33      1.69 o
   1  10   7        3.77        2.44      2.54 o
   2  10   7        3.87        1.79      1.73 o
   3  10   7        1.77       -0.55      1.70 o
   4  10   7       24.94       33.00      3.31 o
   5  10   7        0.17        0.22      2.11 o
   6  10   7        0.46        2.99      2.56 o
   7  10   7       16.92       21.94      3.82 o
 -10  11   7        0.94        2.03      3.01 o
  -9  11   7        3.41        0.33      2.73 o
  -8  11   7        8.53        9.96      3.87 o
  -7  11   7        1.32       -2.68      3.77 o
  -6  11   7        2.37        2.21      3.97 o
  -5  11   7        4.69        1.12      2.56 o
  -4  11   7        1.94        0.10      2.36 o
  -3  11   7        0.23        2.09      2.45 o
  -2  11   7       17.19       22.57      2.97 o
  -1  11   7        3.53        3.28      2.11 o
   0  11   7       15.10       13.60      2.74 o
   1  11   7       13.30       15.20      2.35 o
   2  11   7        1.19        1.09      1.73 o
   3  11   7        0.19       -1.62      1.62 o
   4  11   7        0.32        2.32      2.15 o
   5  11   7        1.07        3.26      3.19 o
   6  11   7        1.59       -0.70      2.56 o
  -9  12   7        1.02       -2.64      2.78 o
  -8  12   7        1.58        4.15      3.21 o
  -7  12   7        4.06        1.19      2.90 o
  -6  12   7        2.39        1.16      2.78 o
  -5  12   7        0.05       -1.39      2.60 o
  -4  12   7        0.10       -0.25      2.64 o
  -3  12   7        1.15        2.25      2.73 o
  -2  12   7       14.41       15.78      4.76 o
  -1  12   7       10.96       11.87      2.48 o
   0  12   7        0.29        1.79      1.83 o
   1  12   7        1.50        2.08      1.82 o
   2  12   7       14.96       11.84      3.07 o
   3  12   7        5.14        5.81      2.23 o
   4  12   7        3.96        7.59      2.56 o
   5  12   7       24.02       24.28      4.03 o
  -7  13   7       20.51       32.44      4.76 o
  -6  13   7        1.15        0.02      2.78 o
  -5  13   7        0.58       -2.56      2.56 o
  -4  13   7        6.18        4.34      4.55 o
  -3  13   7        2.42        3.44      3.11 o
  -2  13   7        1.00       -2.31      3.92 o
  -1  13   7       24.31       30.20      3.57 o
   0  13   7        0.54        1.05      1.83 o
   1  13   7        0.50       -0.09      1.77 o
   2  13   7        1.47       -1.32      1.88 o
   3  13   7        0.48       -0.36      2.76 o
  -5  14   7        1.14       -2.58      2.66 o
  -4  14   7       35.10       35.70      4.98 o
  -3  14   7        2.80       -0.49      3.02 o
  -2  14   7        0.25       -0.39      3.06 o
  -1  14   7        7.02       10.07      3.49 o
   0  14   7        0.02        0.74      1.96 o
   1  14   7        1.88        0.62      2.08 o
 -13   0   8        2.81       -0.19      2.90 o
 -12   0   8       20.20       15.67      3.68 o
 -11   0   8       14.04       11.73      2.75 o
 -10   0   8        7.33        8.30      3.00 o
  -9   0   8       19.56       20.49      2.97 o
  -8   0   8       14.75       13.93      2.60 o
  -7   0   8        5.53        5.94      3.00 o
  -6   0   8        9.56        9.76      2.43 o
  -5   0   8        4.70        3.20      2.42 o
  -4   0   8        3.20        1.67      3.19 o
  -3   0   8       91.60       83.03     13.93 o
  -2   0   8      345.97      350.48      9.59 o
  -1   0   8      124.70      126.01      5.77 o
   0   0   8      732.20      717.48     15.50 o
   1   0   8        9.84        6.41      2.50 o
   2   0   8       67.82       75.12      4.55 o
   3   0   8       10.36       10.91      1.97 o
   4   0   8       26.73       23.86      3.33 o
   5   0   8       50.81       47.94      4.16 o
   6   0   8        3.99       -2.71      3.48 o
   7   0   8        0.05        6.38      4.06 o
   8   0   8        0.39        2.90      3.87 o
 -13   1   8        5.97        3.29      3.29 o
 -12   1   8        0.01        0.90      2.51 o
 -11   1   8        2.72        6.94      2.65 o
 -10   1   8        2.12        1.17      1.59 o
  -9   1   8        0.75        0.10      1.36 o
  -8   1   8        2.57        2.30      1.45 o
  -7   1   8       13.85       13.41      1.84 o
  -6   1   8        4.47        5.92      1.60 o
  -5   1   8        0.01       -1.19      1.19 o
  -4   1   8        0.14       -1.27      1.27 o
  -3   1   8        0.00       -1.30      1.30 o
  -2   1   8      138.21      145.70      4.26 o
  -1   1   8       61.95       61.99      2.70 o
   0   1   8       32.62       47.95      2.34 o
   1   1   8       29.13       31.48      2.11 o
   2   1   8        8.14        8.86      1.38 o
   3   1   8        0.30        0.47      1.28 o
   4   1   8        0.00        1.60      1.28 o
   5   1   8        0.31        1.12      1.58 o
   6   1   8        1.55       -1.93      2.51 o
   7   1   8        0.26        2.90      3.09 o
   8   1   8        0.01        1.35      4.06 o
 -13   2   8        7.60        7.27      2.10 o
 -12   2   8       10.80        8.69      1.92 o
 -11   2   8        4.94        5.44      1.72 o
 -10   2   8        5.73        3.44      1.74 o
  -9   2   8        9.95        8.50      1.76 o
  -8   2   8        0.86       -0.58      1.34 o
  -7   2   8       26.11       26.39      2.29 o
  -6   2   8        0.53        0.05      1.29 o
  -5   2   8        1.18        0.88      1.32 o
  -4   2   8        2.70       -0.38      1.35 o
  -3   2   8        9.38        9.59      1.67 o
  -2   2   8        6.61        7.07      1.41 o
  -1   2   8        8.17        9.75      1.53 o
   0   2   8       55.76       57.90      2.51 o
   1   2   8       10.70       10.52      3.01 o
   2   2   8       38.20       38.03      2.62 o
   3   2   8        2.61        0.08      1.41 o
   4   2   8       24.38       28.29      2.12 o
   5   2   8        0.92        1.07      1.48 o
   6   2   8        6.82        3.19      2.94 o
   7   2   8        0.36        0.59      2.73 o
   8   2   8        0.06        2.21      2.94 o
 -12   3   8       29.25       29.07      2.39 o
 -11   3   8       22.42       28.28      2.37 o
 -10   3   8        6.99        6.86      1.66 o
  -9   3   8        0.44        0.98      1.32 o
  -8   3   8        6.44        3.52      1.35 o
  -7   3   8        9.31        6.36      1.58 o
  -6   3   8        1.59        0.59      1.22 o
  -5   3   8        1.37        0.88      1.34 o
  -4   3   8        1.18       -0.07      1.27 o
  -3   3   8        1.45        0.87      1.16 o
  -2   3   8       53.11       56.82      2.42 o
  -1   3   8       34.03       38.70      2.18 o
   0   3   8        5.86        4.62      1.39 o
   1   3   8       13.61       16.50      2.06 o
   2   3   8        4.05        3.99      1.61 o
   3   3   8        0.09       -0.78      1.41 o
   4   3   8        0.52       -1.44      1.44 o
   5   3   8        3.60       -1.37      1.73 o
   6   3   8        0.09       -0.59      2.15 o
   7   3   8        0.09        5.85      2.80 o
   8   3   8        1.38        1.32      2.80 o
 -12   4   8        0.96        3.25      2.21 o
 -11   4   8        3.65        5.60      1.65 o
 -10   4   8        4.50        7.30      1.61 o
  -9   4   8        0.20       -0.95      1.21 o
  -8   4   8       10.42        6.81      1.43 o
  -7   4   8        0.84       -0.63      2.01 o
  -6   4   8       47.13       39.89      2.10 o
  -5   4   8        2.53        0.22      1.21 o
  -4   4   8        1.37        0.64      1.21 o
  -3   4   8        0.13       -1.41      1.41 o
  -2   4   8        9.78       10.14      1.43 o
  -1   4   8       42.03       43.38      3.60 o
   0   4   8       18.70       15.33      2.04 o
   1   4   8        5.97        6.40      1.68 o
   2   4   8        0.30        0.52      1.49 o
   3   4   8        0.04       -1.17      1.42 o
   4   4   8        2.96       -1.43      1.69 o
   5   4   8       16.14       12.23      2.54 o
   6   4   8        0.35        0.48      2.02 o
   7   4   8        0.00        1.70      2.80 o
   8   4   8        0.49       -2.59      2.59 o
 -12   5   8        0.49        0.52      2.25 o
 -11   5   8       35.11       40.60      3.79 o
 -10   5   8        0.21       -1.17      1.17 o
  -9   5   8        2.84        2.64      1.22 o
  -8   5   8        1.49        3.01      1.19 o
  -7   5   8       21.84       19.28      1.60 o
  -6   5   8        0.39        1.72      1.11 o
  -5   5   8        1.39        0.42      1.11 o
  -4   5   8       12.48       12.98      1.67 o
  -3   5   8        3.81        3.43      1.40 o
  -2   5   8       19.38       20.03      1.89 o
  -1   5   8        8.86       11.83      1.52 o
   0   5   8        5.24        6.56      1.39 o
   1   5   8       23.01       30.37      1.95 o
   2   5   8        6.08        5.51      1.39 o
   3   5   8        0.36        0.87      1.54 o
   4   5   8        0.75        0.60      1.92 o
   5   5   8        3.16        3.26      2.15 o
   6   5   8        0.47        1.21      2.05 o
   7   5   8        0.10        2.18      2.25 o
 -11   6   8        0.99        4.59      3.36 o
 -10   6   8       12.67       18.62      2.90 o
  -9   6   8        0.34       -1.79      2.72 o
  -8   6   8        7.09       14.92      2.56 o
  -7   6   8        1.38       -0.43      1.55 o
  -6   6   8        0.46        0.06      1.32 o
  -5   6   8        0.52       -0.13      1.54 o
  -4   6   8        1.39        2.00      1.64 o
  -3   6   8       11.81       12.86      1.71 o
  -2   6   8        0.02       -1.20      1.20 o
  -1   6   8        2.25        1.88      1.23 o
   0   6   8        5.10        4.60      1.33 o
   1   6   8        1.02        1.78      1.27 o
   2   6   8        2.56        3.75      1.34 o
   3   6   8        3.10        4.04      2.14 o
   4   6   8        0.26        0.78      1.64 o
   5   6   8        0.56        0.80      1.78 o
   6   6   8        0.79       -1.67      2.02 o
   7   6   8        0.11       -1.98      2.04 o
 -11   7   8        1.00        0.74      2.32 o
 -10   7   8       10.59        7.62      3.27 o
  -9   7   8        9.46       13.13      3.49 o
  -8   7   8       11.09        8.12      3.15 o
  -7   7   8        5.13       -1.12      2.53 o
  -6   7   8        0.90        0.02      1.60 o
  -5   7   8        9.60        8.52      1.97 o
  -4   7   8        0.08       -0.51      1.49 o
  -3   7   8        0.98       -0.58      1.52 o
  -2   7   8        9.42       14.17      2.14 o
  -1   7   8        8.23        5.24      2.65 o
   0   7   8        3.18        3.16      1.53 o
   1   7   8       10.32       11.79      2.10 o
   2   7   8        0.49       -1.59      1.59 o
   3   7   8       13.52       18.34      2.76 o
   4   7   8        1.48        7.89      2.41 o
   5   7   8        5.73        7.12      3.09 o
   6   7   8        0.06        0.39      2.96 o
 -10   8   8        2.88        4.68      3.14 o
  -9   8   8        3.49        5.73      3.29 o
  -8   8   8        0.51        2.27      2.66 o
  -7   8   8        3.08       -3.68      5.22 o
  -6   8   8       51.29       54.81      3.88 o
  -5   8   8        0.97       -1.19      1.46 o
  -4   8   8        0.55        0.82      1.84 o
  -3   8   8       15.27       16.06      2.25 o
  -2   8   8        2.05        2.76      1.77 o
  -1   8   8       42.15       46.93      3.09 o
   0   8   8        0.02       -0.17      1.64 o
   1   8   8        0.00       -1.57      1.57 o
   2   8   8       12.57       12.46      2.29 o
   3   8   8       10.24       13.07      2.90 o
   4   8   8        0.15       -0.93      2.22 o
   5   8   8        6.15        4.67      3.29 o
   6   8   8        0.66       -2.19      2.19 o
  -9   9   8        7.62        4.30      4.16 o
  -8   9   8        7.38       11.97      3.69 o
  -7   9   8        0.90        2.68      3.08 o
  -6   9   8        1.02        3.92      2.94 o
  -5   9   8       18.38       18.38      3.66 o
  -4   9   8        0.00       -0.35      2.00 o
  -3   9   8        0.45       -0.86      1.96 o
  -2   9   8        1.32        0.99      2.83 o
  -1   9   8       10.74        8.92      2.10 o
   0   9   8       11.60        7.31      2.08 o
   1   9   8        0.10       -1.59      1.59 o
   2   9   8        1.00       -1.95      2.27 o
   3   9   8        5.36        5.28      2.10 o
   4   9   8        2.11        1.32      2.30 o
   5   9   8        1.75        2.89      2.60 o
  -8  10   8        3.77        7.07      3.47 o
  -7  10   8       16.56       16.00      3.90 o
  -6  10   8        0.99       -1.02      4.74 o
  -5  10   8       11.03        3.18      3.00 o
  -4  10   8        4.94        2.67      2.26 o
  -3  10   8        1.10        0.08      1.97 o
  -2  10   8       28.25       27.65      3.29 o
  -1  10   8        0.28       -3.30      3.69 o
   0  10   8        0.40       -1.51      1.51 o
   1  10   8        5.53        5.89      2.02 o
   2  10   8        0.10        0.14      1.86 o
   3  10   8        0.62       -1.38      1.74 o
   4  10   8        0.79        0.07      2.31 o
  -7  11   8        0.10       -3.48      3.48 o
  -6  11   8        8.11        7.38      6.19 o
  -5  11   8        3.00        7.26      3.55 o
  -4  11   8        2.01       -3.58      3.58 o
  -3  11   8        6.84        5.63      2.56 o
  -2  11   8        8.33        4.07      2.43 o
  -1  11   8        0.43       -0.89      2.12 o
   0  11   8        3.21        2.11      1.91 o
   1  11   8        2.72        3.41      2.12 o
   2  11   8        0.34       -1.25      1.88 o
  -5  12   8        1.65        3.29      4.26 o
  -4  12   8        0.11       -0.63      5.42 o
  -3  12   8        2.37       -0.99      2.83 o
  -2  12   8       10.34       15.20      2.85 o
  -1  12   8        8.65        6.95      2.31 o
   0  12   8        9.40        4.93      2.21 o
 -10   1   9        0.01       -0.57      1.67 o
  -9   1   9        6.50        4.14      1.84 o
  -8   1   9       49.40       52.70      3.35 o
  -7   1   9        2.41       -0.51      1.54 o
  -6   1   9       17.43       19.61      2.96 o
  -5   1   9        1.67        1.67      1.56 o
  -4   1   9        1.29       -1.31      1.44 o
  -3   1   9       11.30        8.65      1.88 o
  -2   1   9       21.54       22.84      2.23 o
  -1   1   9        8.79       14.55      2.07 o
   0   1   9       13.91       10.96      2.62 o
   1   1   9       16.79       13.68      2.17 o
   2   1   9        8.91        5.22      2.78 o
   3   1   9       35.51       37.04      3.36 o
   4   1   9        0.40        5.77      3.68 o
   5   1   9       17.34       23.22      4.17 o
 -10   2   9        7.54        4.27      3.51 o
  -9   2   9        4.41        5.09      1.89 o
  -8   2   9       35.50       44.64      3.50 o
  -7   2   9       17.31       20.58      2.22 o
  -6   2   9        3.85        2.66      1.70 o
  -5   2   9        2.00        1.90      1.57 o
  -4   2   9        0.05        0.08      1.56 o
  -3   2   9        0.05       -1.40      1.40 o
  -2   2   9       94.68      104.28      3.88 o
  -1   2   9       44.62       42.50      4.52 o
   0   2   9        1.65        1.11      1.57 o
   1   2   9        2.38        0.83      2.15 o
   2   2   9        2.06        2.35      2.83 o
   3   2   9        2.47        3.62      2.13 o
   4   2   9       25.85       37.83      3.39 o
   5   2   9        0.20        0.40      3.97 o
 -10   3   9        2.23        0.51      1.79 o
  -9   3   9        2.92        4.25      1.86 o
  -8   3   9        8.04        4.00      1.71 o
  -7   3   9        0.74        0.40      1.51 o
  -6   3   9        1.99        0.52      1.50 o
  -5   3   9        0.54       -0.52      1.40 o
  -4   3   9        0.83       -1.39      1.39 o
  -3   3   9        3.50        0.41      1.54 o
  -2   3   9        2.74        3.24      2.25 o
  -1   3   9       66.03       72.20      4.70 o
   0   3   9        0.54       -1.83      1.83 o
   1   3   9        1.03        0.22      1.66 o
   2   3   9        0.11       -1.97      1.97 o
   3   3   9        5.12        7.43      2.85 o
   4   3   9        0.84        0.98      3.47 o
   5   3   9        6.43        5.84      2.44 o
 -10   4   9        2.89        0.83      2.57 o
  -9   4   9        1.81        0.65      1.74 o
  -8   4   9        9.81       10.95      1.89 o
  -7   4   9        2.15        0.87      1.43 o
  -6   4   9        1.56        1.76      1.49 o
  -5   4   9        4.57        4.16      1.65 o
  -4   4   9        0.09       -0.25      1.45 o
  -3   4   9       14.63       14.60      2.67 o
  -2   4   9        5.50        3.49      2.20 o
  -1   4   9       28.67       25.84      3.58 o
   0   4   9        1.56        1.72      1.76 o
   1   4   9        0.49        1.84      3.72 o
   2   4   9        0.25       -0.14      2.11 o
   3   4   9        0.14        0.52      2.14 o
   4   4   9        0.97        3.21      2.27 o
  -9   5   9        0.15        1.88      2.79 o
  -8   5   9        9.60        9.41      3.01 o
  -7   5   9        5.46        3.16      2.23 o
  -6   5   9        0.07       -1.87      1.87 o
  -5   5   9        0.82        3.11      2.73 o
  -4   5   9        0.14       -0.70      1.85 o
  -3   5   9        7.25        9.88      2.74 o
  -2   5   9       52.24       60.19      3.96 o
  -1   5   9        0.41        0.69      1.72 o
   0   5   9       10.24       12.34      3.25 o
   1   5   9        2.77       -0.97      1.87 o
   2   5   9        0.69        1.09      2.35 o
   3   5   9        2.97        1.43      2.35 o
   4   5   9        0.69        4.00      2.39 o
  -8   6   9        4.55        5.79      2.41 o
  -7   6   9        0.46        1.35      2.15 o
  -6   6   9        6.08        8.58      2.44 o
  -5   6   9        2.98        1.44      2.76 o
  -4   6   9        4.27        9.59      3.49 o
  -3   6   9        4.67        1.24      3.35 o
  -2   6   9        0.43        2.77      2.22 o
  -1   6   9        6.75        9.20      2.47 o
   0   6   9        6.37        6.48      2.49 o
   1   6   9        4.41       -0.43      2.10 o
   2   6   9        6.55        5.50      2.44 o
   3   6   9        0.41        2.81      2.20 o
  -8   7   9       15.75       22.83      6.19 o
  -7   7   9        0.06       -2.08      2.92 o
  -6   7   9        0.34        1.80      2.39 o
  -5   7   9        1.31        1.48      2.23 o
  -4   7   9        4.34        3.42      2.44 o
  -3   7   9        8.52       10.82      2.90 o
  -2   7   9       22.28       20.68      3.88 o
  -1   7   9        1.66       -1.35      2.74 o
   0   7   9        3.50        1.64      3.01 o
   1   7   9        0.20       -0.31      3.19 o
   2   7   9        1.10        5.40      3.47 o
  -6   8   9       12.07       14.12      3.99 o
  -5   8   9        0.02       -1.08      2.26 o
  -4   8   9        0.20       -1.20      2.33 o
  -3   8   9       30.89       35.74      3.74 o
  -2   8   9        0.34        1.09      1.93 o
  -1   8   9        6.49        4.97      2.10 o
   0   8   9        9.28       12.74      2.46 o
   1   8   9        0.54       -0.26      2.35 o
  -4   9   9        0.39        2.43      2.44 o
  -3   9   9       10.06       12.77      4.06 o
  -2   9   9        0.39       -1.78      1.78 o
  -1   9   9        1.14        2.12      2.18 o
  -6   0  10       16.15       17.91      3.97 o
  -5   0  10        2.67        3.22      2.51 o
  -4   0  10        7.29        5.26      3.09 o
  -3   0  10        0.03        3.72      3.29 o
  -2   0  10        0.25        0.19      2.36 o
  -1   0  10        0.51        0.65      2.34 o
   0   0  10        0.55       -2.05      2.31 o
  -5   1  10        1.41        0.79      1.71 o
  -4   1  10        0.40        2.35      1.73 o
  -3   1  10        0.44        0.07      1.72 o
  -2   1  10        4.78        4.77      2.29 o
  -1   1  10        0.01       -0.03      1.75 o
   0   1  10        0.08       -1.57      1.57 o
  -5   2  10        2.01        0.97      1.79 o
  -4   2  10        0.78       -2.01      2.01 o
  -3   2  10        2.06        3.91      1.85 o
  -2   2  10       19.06       22.02      2.85 o
  -1   2  10        1.09       -1.94      2.37 o
  -4   3  10        0.70        1.71      1.79 o
  -3   3  10       50.75       57.85      4.22 o
  -2   3  10        3.12        3.44      2.37 o
  -1   3  10        8.01       12.96      4.26 o
 
